# Supplementary material for: TP53 somatic mutations in Asian breast cancer are associated with subtype-specific effects
Source: Breast Cancer Res. 2023 Apr 26;25:48. doi: 10.1186/s13058-023-01635-2 (PMC10134541; doi:10.1186/s13058-023-01635-2)
Supplement: Supplementary file 2 — Additional file 2: Table S2. Differential Gene Expression Analysis across PAM50 subtypes. The table indicates upregulated and downregulated genes in each subtype. [file 13058_2023_1635_MOESM2_ESM.xlsx]

## Sheet: Basal
Genes	Log2FoldChange	p-value	Adjusted p-value
PNMA5	-4.67981	6.78507e-13	1.77694e-08
IL6STP1	-3.90494	3.38576e-06	0.00554186
PRSS56	-3.63947	0.000856703	0.158001
CRIP1P4	-3.08017	0.00862163	NA
PAGE2	-3.04135	0.0013128	0.199361
LINC01443	-3.00565	1.02038e-05	0.0102779
SOX2	-2.76909	0.000283827	0.0896122
CYP4F62P	-2.7097	0.033666	NA
PNMT	-2.70641	3.48057e-08	0.000130218
AC099654.2	-2.69519	0.0101308	0.388738
TLR8-AS1	-2.64936	2.77118e-05	0.0213454
DOCK11P1	-2.55562	0.0035596	NA
AL023775.1	-2.54451	0.0173904	0.446316
VEZF1P1	-2.53578	0.00390072	0.290216
PNLDC1	-2.52522	1.24418e-07	0.000362043
AC097059.1	-2.51105	9.13672e-05	NA
KCNQ2	-2.50957	0.000249563	0.0883218
XIAPP1	-2.46133	0.0244095	NA
CEACAM7	-2.44803	0.000365865	0.100487
EXOC5P1	-2.42526	0.00298063	0.277793
AC002378.1	-2.40132	0.000558735	NA
AC112247.1	-2.36955	0.00684506	NA
USP12PX	-2.34677	0.0178261	0.451497
KRT8P51	-2.33775	0.0082044	NA
AC011492.1	-2.33293	0.0118951	NA
LHX8	-2.3307	0.00032102	0.0966344
AP000357.1	-2.31383	0.000691975	0.141579
B4GALNT2	-2.3109	0.000778831	0.149128
CNGA2	-2.28114	0.0247935	0.505536
WDR82P1	-2.25898	0.0497745	0.609014
AL121790.2	-2.24561	0.00199489	0.221374
SCDP1	-2.22319	0.000939871	0.167444
AC135279.2	-2.22257	0.011639	0.396586
MS4A15	-2.21693	5.36135e-06	0.00750292
MIR149	-2.21571	0.00651329	NA
CHORDC2P	-2.20933	0.0250163	NA
GMFBP1	-2.20135	0.0448633	NA
ATP6V1E1P1	-2.19675	0.0176261	0.449473
TFF1	-2.18236	1.08937e-06	0.00219458
CYP51A1P1	-2.18197	0.00610141	0.332203
AC106760.2	-2.1816	0.0197783	0.469195
CEP57L1P1	-2.16796	0.0348084	0.559939
SNX19P3	-2.16715	0.0093219	NA
VDAC1P5	-2.13368	0.00967692	0.388738
HNRNPCL4	-2.12553	0.0289016	NA
AC093816.1	-2.12121	0.00555587	NA
TDH	-2.12027	2.27098e-05	0.0182831
AC007848.1	-2.12019	0.0132266	NA
SAGE1	-2.11781	0.0011441	0.183822
RHOXF1-AS1	-2.1152	7.83672e-07	0.00186578
BZW1P1	-2.10405	0.00307975	0.280233
ENPP3	-2.08961	3.28601e-05	0.0239048
MLC1	-2.07521	6.88283e-05	0.0366673
PSG9	-2.0652	0.0314152	0.544856
AC026951.1	-2.06436	0.01118	0.396586
EIF4BP7	-2.06228	0.000282146	0.0896122
FER1L6-AS2	-2.05948	0.0311871	0.543419
ATP5MFP5	-2.05468	0.00240752	NA
NGB	-2.0469	0.00058998	0.12984
EFCAB14P1	-2.03694	0.0106257	NA
RNF138P1	-2.03613	0.000563167	0.127145
EIF4A2P4	-2.02641	0.00279028	0.269648
GABPAP	-2.02609	0.0115951	0.396586
AC079950.1	-2.02411	0.00509339	NA
USP8P1	-2.02379	0.000979877	0.170354
BZW1P2	-2.02379	6.28244e-05	0.0360197
AC005261.4	-2.01999	0.014821	NA
THAP12P7	-2.01266	0.00150054	0.205021
GABRA2	-2.01197	0.000210925	0.0789082
AC098826.2	-2.01067	0.0160799	NA
RHOT1P3	-2.00771	0.042385	0.582875
KRT8P10	-1.99964	0.0121427	0.404587
AL391883.1	-1.99623	0.0197277	NA
AC078899.1	-1.99621	0.00182618	0.214465
TLK1P1	-1.99035	0.00588224	0.326894
SKA2P1	-1.98037	0.0424794	0.582875
CTAGE10P	-1.98018	0.0356693	0.560559
AL356276.2	-1.97822	0.0429358	NA
PTHLH	-1.97726	1.38161e-10	1.80915e-06
RBBP4P5	-1.97258	0.049341	0.606663
RF00394	-1.96558	0.00381433	NA
RBMS1P1	-1.95641	0.000455546	0.111498
NUDT4B	-1.95196	0.00159271	0.205021
FAM35CP	-1.9475	0.0054138	0.321063
AC011840.2	-1.94543	0.0141467	NA
KRT8P22	-1.93385	0.0133975	NA
C3orf30	-1.93036	0.0263284	NA
CYCSP45	-1.92954	0.00464917	0.302125
SEPT2P1	-1.92217	0.0398377	0.576096
MEI4	-1.91979	0.00101373	0.17352
LRRC31	-1.91002	0.011037	0.394738
CNOT6LP1	-1.90401	0.00017886	0.0720642
LINC02300	-1.90335	0.0460358	NA
LINC00524	-1.90324	0.0108599	0.394583
AC010636.1	-1.90268	0.0223817	0.48732
AL450487.1	-1.89524	0.0130577	0.409632
AC110619.1	-1.89156	8.6897e-05	0.0437643
CLIC4P1	-1.87588	0.00217335	0.228586
AC097533.1	-1.87577	0.0386038	0.568712
SERTM2	-1.87525	0.000617089	0.133851
LINC01889	-1.87364	0.0482151	0.603781
PNRC2P1	-1.87289	0.0158745	0.434418
KRT18P41	-1.86833	0.0232856	NA
AC083855.1	-1.86225	0.0412417	NA
HPSE2	-1.8557	0.000311946	0.0949948
SEPT7P6	-1.84891	0.0127368	0.407781
FOXI2	-1.84234	2.3038e-05	0.0182831
IGHV1-17	-1.83635	0.00336423	0.281488
TWF1P1	-1.83547	0.00142549	0.201796
AL627402.1	-1.83222	0.00645371	0.341216
MTAPP1	-1.83132	0.00668348	NA
AC026688.1	-1.82778	0.0210251	NA
ZDHHC20P4	-1.81938	0.000348219	0.0983027
BCLAF1P1	-1.80718	0.00753026	0.358564
AC097713.1	-1.79206	0.0331236	0.553237
WASF4P	-1.78826	0.000916388	0.164379
AC092916.2	-1.78333	0.034701	NA
CEACAM5	-1.78212	0.00159701	0.205021
AP000802.1	-1.77234	0.0220813	0.484663
KRT8P41	-1.76853	0.0070851	0.349817
KCTD9P4	-1.76709	0.0404584	0.57888
AC074043.1	-1.75774	0.043867	NA
LINC02492	-1.75094	0.0168459	0.443879
AC007256.1	-1.74564	0.00415366	0.297532
AP000654.2	-1.74272	0.0462413	0.598329
AC092810.2	-1.74077	0.046892	NA
KCNK17	-1.73918	3.09837e-08	0.000130218
AP005119.2	-1.73718	0.0486043	0.604128
LINC02265	-1.73312	0.0103598	NA
SEPT10P1	-1.73141	0.0171188	0.443879
BRCC3P1	-1.73055	0.00089299	0.161286
KRT8P32	-1.72888	0.0401377	0.577563
EIF4BP6	-1.72793	1.07084e-05	0.0103867
RALGAPA1P1	-1.72521	5.78182e-05	0.0359108
TVP23CP2	-1.72463	0.0360918	NA
AC018463.1	-1.72222	0.0316207	0.546153
KRT8P5	-1.71919	0.0181414	0.455465
KRT8P3	-1.71528	0.00162068	0.205929
SEC63P1	-1.70556	0.000189877	0.0720678
UGT2B4	-1.69819	0.020873	NA
AC113404.3	-1.69748	0.00394458	0.290999
FAM133DP	-1.6943	0.00291445	0.275384
NPM1P19	-1.69402	0.00710615	0.349817
CYP51A1P2	-1.69359	0.000146708	0.0629858
AC061965.1	-1.69185	0.046627	0.600056
LINC00643	-1.6915	0.0142137	NA
ZSWIM5P2	-1.68977	0.00651928	NA
LINC01028	-1.68852	0.0308717	NA
PPP1R2B	-1.68186	0.00273979	0.265749
YWHAZP2	-1.6811	0.00469132	0.302613
CYP2G1P	-1.67861	0.00331098	0.280792
ADAMTS18	-1.67806	4.54737e-05	0.0305361
AC091492.1	-1.67061	0.00300046	0.278649
AL096829.2	-1.6655	0.0302519	NA
AC011939.1	-1.66395	0.00819092	0.370487
MSNP1	-1.66221	0.0106496	0.392269
IGLV3-22	-1.65901	0.034367	0.559939
KRT8P45	-1.65285	0.00192976	0.218781
GPR87	-1.64911	7.00051e-05	0.0366673
RANBP20P	-1.64594	0.0253481	0.50869
IGHV7-81	-1.64522	0.0248707	0.505536
LINC00445	-1.64486	0.0405568	NA
AL353997.2	-1.63842	0.0322473	NA
AC091133.4	-1.63751	0.047152	NA
RBBP4P1	-1.63037	0.00541047	0.321063
YWHAZP3	-1.62659	0.00168663	0.20855
MT1JP	-1.62496	0.0318339	NA
EIF4HP1	-1.62357	0.0129068	0.408352
AC109361.2	-1.62278	0.0243587	NA
SRARP	-1.61246	0.010346	0.388738
IGHV4OR15-8	-1.60986	0.00199073	0.221374
AC080023.2	-1.60754	0.0414905	0.58139
AC016716.1	-1.6025	0.039412	0.574789
AL356968.2	-1.60095	0.0246243	0.505224
IGLV3-1	-1.59787	0.00068495	0.141264
ASXL3	-1.59657	0.000349083	0.0983027
LYPLA1P3	-1.59473	0.011818	0.400468
AC010342.1	-1.59398	0.0207128	0.474856
HIGD1AP14	-1.58851	0.035768	0.560559
AL672207.1	-1.58359	0.0100935	0.388738
DYNC1I2P1	-1.58325	0.00654838	0.343358
ELL2P1	-1.5805	0.00163933	0.206406
DUXAP1	-1.58001	0.041784	NA
AC092667.1	-1.57945	0.0032404	0.280459
TDGP1	-1.5752	0.0281531	0.526267
BMPR1APS1	-1.56832	0.0104124	0.389003
HBD	-1.55699	0.00798678	0.36602
AP002472.1	-1.55445	0.0359217	0.560865
KATNBL1P6	-1.55195	0.0327877	0.551141
YWHAZP4	-1.54956	0.00750367	0.358564
NCOA4P3	-1.54918	0.0160568	NA
SLC7A14	-1.54898	0.0270105	0.520385
PRTN3	-1.54771	0.0387668	0.569887
TAT	-1.54726	0.0032645	0.280792
PCNPP5	-1.54709	0.0227317	0.49035
ITGB1P1	-1.54547	0.00214194	0.227323
AC046176.1	-1.54398	0.0113177	0.396586
RTN3P1	-1.54145	0.0220553	0.484663
AL731568.1	-1.53957	0.0208086	NA
OSTM1-AS1	-1.53787	0.0406048	NA
AC010395.1	-1.5329	0.044497	NA
AP000919.1	-1.53194	0.0159916	0.43508
ZC3H11B	-1.53078	0.0159417	0.434892
AC007673.1	-1.5296	0.0453848	NA
HSP90AA2P	-1.52914	0.00869929	0.376946
CDC42P6	-1.52685	0.00541214	0.321063
CRISP3	-1.52665	0.0268609	0.520385
GRK6P1	-1.52638	0.000113534	0.0521638
PTENP1	-1.5258	0.000982223	0.170354
SEPT7P7	-1.52106	0.0259218	0.513216
IGHV1-12	-1.5164	0.0240494	0.499498
AC013726.1	-1.51266	0.000981618	0.170354
Z97206.1	-1.51251	0.0403611	NA
AC024451.3	-1.51012	0.035746	NA
IGKV1D-17	-1.50996	0.0112082	0.396586
PCSK2	-1.50967	0.0149516	0.429039
AC234775.2	-1.50849	0.0460831	0.59744
OTUD4P1	-1.50798	0.0174492	0.446704
LINC02389	-1.49882	0.00717888	0.350761
TCEA1P2	-1.49631	0.00709467	0.349817
AL109618.1	-1.49547	0.020789	0.47508
AL135960.1	-1.48756	0.00070907	0.143389
RN7SKP287	-1.48634	0.0199685	NA
KCTD9P1	-1.48621	0.0294024	0.53548
FDX1P1	-1.48468	0.00283122	0.2716
AL157931.1	-1.47994	0.0129075	0.408352
IL1RAPL2	-1.47971	0.0129042	0.408352
AC122718.1	-1.47949	0.00732826	0.35475
MYOD1	-1.47594	0.041443	0.58139
AL445471.2	-1.47219	0.0373972	NA
HSPA8P8	-1.47151	0.00615183	0.333241
API5P1	-1.47061	0.0378515	0.566579
AC093014.1	-1.47002	0.0306958	0.541341
CHCHD2P6	-1.46295	0.0116443	0.396586
ENSG00000270097	-1.46214	0.00179708	0.211999
TCAP	-1.45922	3.6244e-05	0.0249788
AC113615.1	-1.45365	0.0258834	NA
KCNC1	-1.45365	0.000215879	0.0789082
VN2R17P	1.45043	0.0141821	NA
LEFTY2	1.4584	0.00752651	0.358564
CATIP-AS2	1.46557	0.0269691	NA
AC008392.1	1.46579	0.0377209	NA
AC129510.2	1.46621	0.0349603	NA
ACSBG1	1.46632	0.000261976	0.0896122
SLC32A1	1.46978	0.0493176	NA
PAX3	1.47007	0.0170249	0.443879
LINC00303	1.47234	0.000581222	0.128997
ELOCP21	1.47596	0.00490391	0.308722
Z93241.1	1.4767	0.00196959	0.220434
OLFM4	1.47989	0.00427343	0.297532
AC126773.1	1.48561	0.01948	NA
AC100835.1	1.48583	0.0476505	NA
NT5C1A	1.48723	0.0215478	NA
NPHS1	1.48903	0.0101	0.388738
TMEM179	1.49064	0.0388894	0.570574
AWAT2	1.49332	0.0155302	0.431413
AC010525.2	1.49337	0.0203096	NA
PVALEF	1.49717	0.0163727	NA
DDR1-AS1	1.49915	0.0272392	NA
AC007953.1	1.49922	0.0350648	0.559939
KRTAP16-1	1.49979	0.0272118	NA
S100A7A	1.49997	0.0350574	0.559939
AL161669.2	1.50006	0.00413382	0.297532
CDH12	1.5017	0.0118228	0.400468
BIRC7	1.50729	9.95144e-05	0.0474385
AC092127.2	1.5078	0.0118968	0.401215
CHIT1	1.50819	0.000282017	0.0896122
ANKRD26P1	1.51415	0.0495303	0.607564
SBSN	1.51661	0.00263472	0.259401
CA6	1.51794	0.0230653	0.494817
AC010424.1	1.5218	0.00972162	0.388738
CDH19	1.53364	0.0285875	0.530226
RNU6-1223P	1.53794	0.0324179	NA
IGHV3-38	1.54029	0.0297571	0.537557
AC104393.1	1.5405	0.0169415	0.443879
AP003481.1	1.54302	0.0067997	0.348466
BX276092.7	1.54352	0.0213758	0.480581
USP26	1.54401	0.0188998	0.463883
AC022784.1	1.55505	0.00228721	0.23432
PAH	1.55907	0.0105386	0.39093
SCGB3A2	1.55928	0.00113089	0.183798
TMEM89	1.56123	0.0207859	NA
LINC01143	1.56324	0.000189724	0.0720678
AL359182.2	1.56462	0.0345046	NA
AC104031.1	1.56862	0.0134124	0.411114
PAX2	1.5712	0.0125111	0.407079
AC064807.2	1.57573	0.000549956	0.127145
LUZP4	1.58982	0.0348111	NA
CYP4F3	1.5899	0.00493993	0.309502
CTNNA2	1.59152	0.031231	0.543461
TREML4	1.59549	0.0472503	0.600201
OR2W3	1.59888	0.000619547	0.133851
RPL9P5	1.60487	0.0246991	NA
KRT6A	1.60527	0.00368103	0.288709
MROH5	1.60584	0.044704	0.593387
ANKRD30BP3	1.60832	0.0251258	0.507131
KRT77	1.61161	0.0327142	0.550966
RALYL	1.61219	0.0375276	0.565483
WFDC12	1.61231	0.0358662	0.560865
AL357500.1	1.61655	0.0258179	NA
RN7SL338P	1.62278	0.0190784	NA
LTF	1.6279	0.00104278	0.176189
ARSF	1.6302	0.0159079	0.434877
HS3ST6	1.63129	0.0105004	0.39093
FABP6	1.64274	0.0029551	0.276397
KRT12	1.64546	0.0117756	0.400468
IGF2BP2-AS1	1.64566	0.042324	NA
BPIFB1	1.64818	0.00340543	0.283126
HOXB-AS3	1.66225	0.000719342	0.143808
RPS5P2	1.66382	0.0272241	NA
MIR203A	1.66833	0.0237456	NA
BECN2	1.66883	0.0100727	0.388738
PROX1-AS1	1.6701	0.00139957	0.201598
AC020908.1	1.67118	0.00676205	NA
GSTA5	1.67345	0.0237379	0.499498
RABGAP1L-IT1	1.67972	0.0337808	NA
SFRP5	1.68353	0.00228491	0.23432
AC104837.2	1.68803	0.00823014	0.370791
CHIA	1.69763	0.00573401	0.325559
AP000322.2	1.70004	0.0128374	NA
FBXO36P1	1.70337	0.00571726	0.325559
ENSG00000264505	1.70359	0.00789203	NA
AKR1C2	1.7036	1.193e-05	0.0107736
LINC01287	1.70798	0.00576271	0.325559
AC068768.2	1.70865	0.00033631	0.0983027
NCF4-AS1	1.70949	0.00365189	0.288709
AC022001.1	1.71715	0.0486517	NA
CDH16	1.7172	0.0349002	0.559939
AC018697.1	1.72173	0.00291447	0.275384
SPATA48	1.72894	0.0486882	NA
S100A8	1.73177	0.00029769	0.0928119
HGD	1.74197	0.000655323	0.137298
AL358394.1	1.75539	0.00488405	0.308271
SLC26A9	1.75696	0.000561738	0.127145
TBC1D26	1.7597	0.0078905	NA
TERC	1.76484	0.00615864	0.333241
COL2A1	1.76584	0.00876826	0.377684
AL136018.1	1.77035	0.0101808	0.388738
PGLYRP3	1.77116	0.0170993	0.443879
AL512353.2	1.77528	0.0157818	NA
ORM2	1.77715	0.000865892	0.158579
NMRK2	1.77973	0.0436646	NA
CCDC177	1.78368	0.0227491	0.49035
LRTM2	1.79817	0.00228612	0.23432
AC068522.1	1.80774	0.00162223	NA
COL9A1	1.81088	0.00705458	0.349817
AL354710.1	1.81111	0.00248346	NA
CAPZA3	1.81538	0.00861979	0.375612
AC116049.2	1.81564	0.036593	0.562856
AC020928.3	1.81566	0.00669184	NA
MAGEA8	1.82419	0.00140299	0.201598
KRTDAP	1.82925	0.000879445	0.159943
LINC02005	1.82939	0.0143904	0.422501
GPR26	1.83454	0.00157706	0.205021
IGHV3-47	1.84248	0.038003	NA
AC090001.1	1.84357	0.0165014	NA
PSMC1P7	1.84711	0.0429551	NA
KIF26B-AS1	1.84988	0.0226203	0.489686
AC118555.1	1.8568	0.00552144	0.321531
RNA5SP39	1.86103	0.0118359	NA
SLC5A11	1.86186	6.25046e-05	0.0360197
C4orf45	1.86644	0.00826039	0.371066
FXYD4	1.8683	0.0206755	0.474856
AC110285.3	1.86868	0.0122833	0.406108
SVOP	1.8687	0.0329505	0.55246
AL122034.1	1.87089	0.0139973	0.417511
AL109807.1	1.87123	0.0271726	NA
RN7SKP272	1.88065	0.00848175	NA
AC002464.1	1.88209	0.0316693	NA
LINC01785	1.88953	0.0258533	0.513216
ENSG00000232498	1.88964	0.00245023	0.246805
AC105999.2	1.89573	0.0143459	0.422501
RNU4-2	1.89849	0.00371561	0.288709
ZG16	1.90073	0.0181393	NA
FIGLA	1.90775	0.00940799	0.388738
RAX	1.91068	0.00428161	0.297532
AC093515.1	1.9135	0.0473315	0.600201
AL606468.1	1.91492	0.00546919	0.321063
C1orf105	1.91549	0.00126078	0.195376
HERC2P5	1.91661	0.0208797	NA
HNRNPA1P54	1.91971	0.00845407	NA
AC092447.5	1.92584	0.0450254	0.59464
OR2T8	1.93342	0.0441393	NA
Z82246.1	1.93471	0.0240018	0.499498
40603	1.94278	0.0318693	0.54788
TSPEAR-AS2	1.94329	0.00158029	0.205021
LINC01671	1.94344	2.73037e-06	0.00476705
AL669970.1	1.94867	0.0420795	NA
AP000439.3	1.95166	0.00869654	NA
SCGB1C1	1.96795	0.0238728	NA
AC019185.1	1.97766	0.0467966	NA
MSLNL	1.97802	0.00027226	0.0896122
ORM1	1.98172	0.00311904	0.280233
BNIP3P30	1.98953	0.00580192	0.326065
GABRB1	1.99156	0.0234927	NA
MPZ	1.99461	2.11178e-06	0.00395038
RN7SL219P	2.00133	0.000229188	NA
SPRR2D	2.00687	0.0196347	0.468746
LBP	2.00923	0.000639223	0.136103
MSLN	2.01438	0.000415081	0.104525
C1QL2	2.03486	6.53736e-05	0.0364241
RPL23AP11	2.05158	0.0273258	NA
CSAG1	2.06107	0.00100804	0.17352
AL359764.1	2.06593	0.0144747	0.423078
GDPD2	2.12035	4.47056e-06	0.00688703
AC128709.3	2.12555	0.00539353	0.321063
DEFA3	2.15682	0.0292795	NA
SOHLH1	2.16754	0.00902402	0.383653
GAST	2.18762	0.0157106	NA
AL360181.1	2.19667	0.000102508	0.0479391
AMD1P4	2.20247	0.0120022	NA
TRIM55	2.20452	6.73889e-06	0.00812508
AC024592.2	2.20493	0.000138812	0.060589
MAGEA12	2.20813	0.049788	0.609014
AC068135.2	2.21688	0.0376446	NA
ODAM	2.21752	0.00328276	0.280792
AC002511.2	2.22765	0.00785644	0.36602
GCGR	2.23232	0.000382245	0.102149
FEZF1-AS1	2.26742	0.00172803	0.20855
VN1R5	2.26897	0.00223435	NA
KNOP1P5	2.27343	0.0049876	0.310512
FEZF1	2.29013	0.0206432	NA
AC027088.2	2.29268	0.00317536	NA
AC104041.1	2.31116	0.0362008	NA
AC090515.4	2.32494	0.00149669	0.205021
CYP2F1	2.33764	0.010295	0.388738
AP000221.1	2.353	0.0234085	0.496393
LINC02169	2.38409	0.0373707	0.565287
SPRR2A	2.40418	0.00999804	0.388738
AP005264.3	2.40884	0.00259258	NA
GJB6	2.44465	8.7757e-07	0.00191522
AKR1B10	2.46173	4.79494e-05	0.0313937
PNMA6E	2.46967	0.00741579	0.3557
CXorf67	2.4857	0.00154067	0.205021
CYP4F8	2.49786	0.000127666	0.0576458
PSAPL1	2.5053	0.00472218	0.30311
MAEL	2.51152	1.83521e-05	0.015504
ZAR1	2.52352	0.00488497	0.308271
FABP7	2.58562	5.45818e-06	0.00750292
RTP3	2.60115	0.00458103	0.299931
NAA11	2.67977	0.0274153	NA
ADAM2	2.82138	0.0176918	NA
SERPINB10	2.85425	9.96265e-05	0.0474385
MAGEA2B	2.89781	0.0207579	NA
FGG	2.92727	0.000152794	0.0645408
PADI3	2.94163	8.69198e-06	0.00910537
AC021504.1	3.04276	0.00151486	0.205021
LINC02392	3.08194	0.00157382	0.205021
CLEC2L	3.10244	8.09104e-09	5.29741e-05
SULT1C2P1	3.12287	8.11578e-06	0.008856
XAGE3	3.22157	0.0060228	0.328607
UGT1A7	3.23033	0.0141854	0.420727
SELENOOLP	3.46182	0.00399726	0.293233
DSG1	3.50382	1.04001e-07	0.000340459
SLC6A10P	3.56997	0.00467221	0.302125
AC015910.1	3.61263	2.01112e-07	0.000526692
PNLIPRP3	3.69425	0.00136291	0.199908
ZNF716	3.72644	0.0391333	0.572229
KRT79	3.79505	4.56843e-09	3.98809e-05
REG1A	3.90648	0.00700762	0.349817
FAM238B	4.17644	0.000775474	0.149128
PRR27	4.39144	1.13371e-05	0.0106038
ZFP42	4.74243	5.72982e-06	0.00750292
CSN3	4.90376	1.99135e-08	0.000104303

## Sheet: Her2
Genes	Log2FoldChange	p-value	Adjusted p-value
PNMA6E	-4.86424	0.0025297	0.10725
UPK1B	-3.87155	2.44807e-07	0.000465017
HOXB-AS3	-3.69375	2.04813e-15	5.32289e-11
KRT41P	-3.51169	0.000267616	0.0339272
AC105999.2	-3.3508	0.000158269	0.0257533
MAGEA1	-3.26906	0.000655926	0.0544558
AFAP1-AS1	-3.2566	7.46642e-13	9.70224e-09
TRIM43	-3.23301	0.00511221	0.149565
AC087379.2	-3.08377	0.00937735	0.199491
RNASEH1P1	-3.01643	0.00919289	NA
ARSF	-2.9701	3.51598e-06	0.002769
MUC7	-2.92776	0.00023195	0.0320227
FGFBP1	-2.91213	4.45591e-07	0.000723779
AP001208.1	-2.89608	2.07466e-05	0.00869653
AC009088.4	-2.87567	3.42754e-05	0.0108058
LGALS7	-2.83881	1.81353e-06	0.00180089
FAM25A	-2.81792	1.85372e-05	0.00818893
AC120036.1	-2.79857	0.0055612	NA
DANT1	-2.71596	0.00403788	0.135757
AC129507.4	-2.70391	0.00043729	0.0440493
CYP2F1	-2.68975	2.37757e-05	0.00922248
KLK12	-2.68327	7.65423e-05	0.0185912
UGT1A7	-2.63504	0.00210331	0.0974868
AL390294.1	-2.62269	0.00368986	0.12994
ENSG00000243350	-2.62094	1.80582e-05	0.00818893
AL355877.1	-2.5448	1.01868e-06	0.00125508
IRS3P	-2.53844	2.27149e-05	0.00905786
ZFP42	-2.51812	0.00181013	0.0925627
ERICH5	-2.51709	5.81049e-06	0.00399194
OR8G5	-2.49825	0.0017142	0.0907014
EIF4E1B	-2.47712	0.00875932	0.192375
NPW	-2.47654	1.10509e-09	4.78671e-06
AC090774.3	-2.47626	0.00287705	0.11397
LINC00707	-2.46893	1.86732e-05	0.00818893
C1orf94	-2.4649	0.00810349	NA
NKX2-5	-2.42946	0.0049011	0.147566
LINC01671	-2.42733	2.53636e-10	1.64794e-06
ZNF280A	-2.4088	0.0011465	0.0735713
PNLDC1	-2.39304	6.68781e-10	3.47619e-06
RPL7P18	-2.38261	0.03455	NA
AL355309.1	-2.36363	0.000117175	0.0220671
MAEL	-2.34061	3.06999e-05	0.0104497
FADS6	-2.33645	0.00261651	0.108774
CSTL1	-2.33497	0.00163224	0.0887451
KRT8P34	-2.32983	0.00747712	NA
LINC00868	-2.31646	0.00039831	NA
NAP1L6	-2.31591	1.87094e-06	0.00180089
LINC01748	-2.2878	0.00318447	0.121887
LCN15	-2.28531	0.0333577	NA
AC080037.1	-2.26597	0.000896137	0.0648738
DMRT1	-2.25753	0.00181654	0.0925627
UPK1A	-2.24786	1.06244e-06	0.00125508
AL079342.1	-2.22538	0.000647163	NA
THSD4-AS1	-2.21392	0.0038555	NA
AC010884.1	-2.20603	5.87677e-05	NA
AC025423.3	-2.1663	0.021639	0.280218
KRT20	-2.14877	0.00621846	0.16374
CYP2T1P	-2.14469	5.83684e-06	0.00399194
CYP2B7P	-2.12957	0.000261039	0.0339208
LINC02268	-2.12561	0.00290033	NA
OFCC1	-2.12034	0.00473825	0.146554
GJB7	-2.11966	0.00170993	0.0907014
NPM1P29	-2.11807	0.000231222	NA
TBC1D26	-2.10859	0.00942869	NA
AC062028.1	-2.09954	6.35698e-06	0.00415999
SLC1A6	-2.0981	0.00114548	0.0735713
KCNS1	-2.09041	5.54465e-07	0.00075842
AC074085.2	-2.08635	0.033857	NA
AC104088.1	-2.06367	0.0427014	NA
ALOX15P2	-2.05669	0.040854	0.358944
LINC01224	-2.05307	0.00413438	0.137226
HOXB8	-2.0508	1.30102e-08	4.8303e-05
KRT13	-2.03963	0.000792723	0.0598829
CYP2T3P	-2.03564	0.00513964	0.149915
SMIM32	-2.0219	0.00327506	0.12341
NR2E1	-2.0212	0.00950905	0.199944
AC092071.1	-2.01246	0.0416231	0.361787
OBP2B	-2.00892	0.000130928	0.0232306
AC079160.1	-2.00487	0.0125842	0.225648
IGLV11-55	-2.00272	0.0238177	NA
OR5G3	-1.9997	0.0130738	0.230356
LINC01932	-1.99793	0.034153	0.337491
DNAH17-AS1	-1.99366	0.0118917	0.219967
AC098617.1	-1.96543	0.0242835	NA
LINC02323	-1.96307	0.0014189	0.0828561
FAM205C	-1.95727	0.00148471	NA
AC104435.2	-1.95472	0.00315393	NA
HOXB5	-1.95462	5.13261e-07	0.00075842
AC027279.1	-1.95303	0.000844607	0.0624607
RN7SL180P	-1.94732	0.0177755	0.25895
PSMA8	-1.9408	0.000277667	0.0343633
DKK4	-1.93883	0.001996	0.0962023
KRT18P54	-1.93702	0.0237738	NA
KRT33A	-1.93196	0.000242587	0.0325501
GVINP2	-1.92076	0.0149432	NA
FOXN1	-1.91963	3.24553e-05	0.0106051
AC011287.1	-1.91751	0.0251073	NA
MKNK2P1	-1.91131	0.037863	NA
IGKV1OR2-118	-1.91122	0.00591254	NA
ITLN2	-1.90358	0.0150863	NA
AC103702.1	-1.89568	0.000118967	0.0222435
IGLV2-33	-1.89354	0.000198928	0.0288824
AC087241.1	-1.88903	0.0369261	NA
SCNN1G	-1.88873	4.83335e-05	0.0135069
DPP10-AS1	-1.88803	0.0323911	0.329995
BCAR4	-1.88169	0.0179139	0.259427
TRIM72	-1.88096	0.000108738	0.021248
AL589739.1	-1.87388	0.00380115	0.131542
AC023403.1	-1.8719	0.0217818	NA
ENSG00000212093	-1.86916	0.0129468	NA
GATA3-AS1	-1.86028	0.000274898	0.0343076
SLC22A7	-1.85025	0.00405481	NA
ENSG00000212552	-1.84295	0.0284671	NA
TLX1	-1.8395	0.00290521	0.114399
CCDC144NL	-1.83315	0.0186629	0.264466
AC018641.1	-1.80927	0.0120675	NA
ENSG00000261574	-1.80404	0.00128458	NA
AMD1P4	-1.80381	0.0208106	NA
WDR72	-1.8037	0.000912826	0.0656417
TEX35	-1.79941	0.00169797	0.090654
AP001208.2	-1.79595	0.00076435	0.0589457
BMS1P15	-1.79404	0.00229962	NA
AC008667.1	-1.78198	0.00780611	NA
AC104031.1	-1.78151	0.00107142	0.0721374
AC078906.1	-1.77979	0.0115027	NA
TMEM82	-1.77045	0.0252665	NA
FOXI3	-1.76621	0.010902	0.211521
IGKV7-3	-1.76217	0.00367724	0.129671
MYO3B	-1.76078	5.51735e-07	0.00075842
FAM181A	-1.75613	0.0037283	0.130762
CCER2	-1.75497	1.45584e-07	0.000315298
AL353693.1	-1.75393	0.0239574	NA
OTOG	-1.75158	0.0057872	0.158653
LINC02515	-1.74862	0.00198878	0.0962023
LINC02560	-1.74471	5.98275e-05	0.0155486
MT-TW	-1.74382	3.26449e-05	0.0106051
AL357033.2	-1.74288	0.0442928	NA
FOLR1	-1.74133	0.000133814	0.0233403
AC061975.6	-1.74095	0.00366344	0.12936
MKRN4P	-1.73777	0.0351342	NA
RPL7P52	-1.73317	0.0215827	NA
MIR4500HG	-1.73304	0.0304955	0.321551
IGSF23	-1.73203	0.00270425	0.110678
CPA2	-1.73046	0.000780942	0.0591968
PLPPR3	-1.72731	0.000422903	0.0438782
AL596247.1	-1.71888	0.0265408	NA
FGA	-1.71741	0.0158967	0.246233
AL008721.1	-1.71427	0.00048672	0.0468495
ABCG8	-1.70385	0.000675953	0.0550701
AC024568.1	-1.70128	0.00842861	NA
KLK5	-1.70084	8.58842e-06	0.0051908
AC092535.1	-1.70027	0.00546434	NA
ZAN	-1.69951	0.000275897	0.0343076
LGSN	-1.69833	0.044683	0.372261
AL022718.1	-1.69684	0.0016721	0.0897925
MAGEA4	-1.69573	0.00636991	0.164888
DUSP13	-1.69339	0.00340567	0.125368
PGK2	-1.69196	0.0392799	0.354152
AC119150.1	-1.68835	0.0166665	0.251245
KLK14	-1.68682	5.50054e-05	0.0150477
LINC01910	-1.68564	0.0324009	NA
RPS19P7	-1.68455	0.000299376	0.0358547
RNY3P8	-1.6681	0.00241491	0.104689
PAGE2	-1.66355	0.0210646	NA
TBX22	-1.66345	0.045046	NA
CYP2C18	-1.66259	0.00902649	0.195751
AL139095.3	-1.65932	0.0455471	NA
AP000867.2	-1.65915	0.0277848	NA
CDIPT-AS1	-1.65376	0.000950848	0.0666081
FMO9P	-1.65362	0.00156143	0.0868951
AC008163.1	-1.64872	0.00428252	0.139191
FAM95B1	-1.64813	0.0183362	NA
RPS15AP17	-1.64574	0.000358554	0.0400757
DPP10	-1.64456	0.0353842	0.341351
LINC00518	-1.6426	0.0203955	0.273664
PLA2G3	-1.64103	0.014489	0.237302
AC104662.1	-1.63833	0.00324185	NA
PCDHA10	-1.63605	0.00135263	0.0810344
POM121L10P	-1.63423	9.11278e-06	0.00526294
AC004000.1	-1.63357	0.000154821	0.0257533
AL121987.1	-1.62716	0.00471501	0.146554
AC104809.1	-1.62684	0.0362932	0.344561
PRSS21	-1.62078	6.40269e-06	0.00415999
RNU5D-1	-1.62028	0.03756	NA
MUC13	-1.61831	0.0322525	0.329256
KRT18P8	-1.6174	0.0157815	0.246233
AC146507.1	-1.61075	0.0253319	NA
GSTP1P1	-1.61055	0.0258449	NA
RPS23P6	-1.60639	0.0196055	0.269651
GGTLC2	-1.60591	0.00974352	NA
PAH	-1.60195	0.00146471	0.084592
GATA5	-1.59626	0.00220166	0.0996845
AC099789.1	-1.59572	0.0497171	0.387319
AC012404.2	-1.59546	0.0472479	NA
HORMAD1	-1.59183	0.00337066	0.124713
AP000568.1	-1.59177	0.0350273	NA
AL354993.1	-1.58896	0.021923	NA
TMPRSS6	-1.5839	2.73791e-05	0.0100219
FBN3	-1.58251	0.000872411	0.06351
KCNJ9	-1.57367	0.00104543	0.0711245
IGHEP1	-1.57305	0.00519296	0.150451
SEC14L4	-1.57292	0.0144912	0.237302
LINC01356	-1.56677	4.47662e-05	0.012967
KCNE5	-1.56102	0.00097687	0.0675209
DGCR10	-1.5561	0.0079412	0.183127
GPR6	-1.55263	0.0281735	0.309994
AC093702.1	-1.55007	0.0035982	0.128332
RPL12P47	-1.54849	0.00503571	0.149045
RPL15P21	-1.54515	0.0165617	NA
SNAP91	-1.54503	0.00250661	0.107073
CNGB3	-1.53895	0.00113355	0.0733342
SH3GL2	-1.53626	0.00561586	0.157057
RPL23AP57	-1.52809	0.000999764	0.0687377
ZSCAN5DP	-1.52316	0.00754543	NA
SCGB2A1	-1.52304	0.00495934	0.148489
AL359397.1	-1.52159	0.00689498	NA
AC069431.1	-1.51356	0.017194	0.254838
AP003472.1	-1.51252	0.00057942	0.0500897
LINC02159	-1.51145	0.0110136	0.212118
AZU1	-1.51117	0.000763048	0.0589457
NUTM1	-1.50953	0.0149594	0.239711
GLB1L3	-1.50834	0.00051973	0.0484131
AL139246.1	-1.5061	0.00873448	NA
CRABP1	-1.50524	0.00201748	0.0964828
AC104564.4	-1.50459	0.00657586	0.168374
LINC01664	-1.503	0.00108483	0.0722916
SPINK4	-1.5025	0.018072	0.259919
WFDC2	-1.49524	0.000477107	0.0462669
ACTL8	-1.49365	0.0156567	0.24527
SLITRK3	-1.48997	0.0458142	NA
AC115989.2	-1.48615	0.0086727	NA
GPX2	-1.48509	0.000632483	0.0535427
MYO18B	-1.48498	0.00486409	0.147373
AC120349.1	-1.48445	0.0254366	NA
RPL9P9	-1.48077	0.000289086	0.0351078
CACNA1H	-1.48	0.000104339	0.0212358
AC021549.1	-1.47837	0.00241122	0.104689
AC104564.2	-1.47028	0.0381402	0.349528
AC092168.2	-1.46762	0.0111351	NA
CACNA1B	-1.46392	0.000351987	0.0400757
EMID1	-1.46222	1.38313e-06	0.00143784
GGTLC1	-1.45902	0.0439413	NA
SACS-AS1	-1.45635	0.0451451	NA
AC005324.5	-1.45595	0.0105288	NA
PON1	-1.44941	0.00261578	0.108774
AC008481.1	1.44512	0.0389577	0.352654
AL049697.3	1.44794	0.038902	NA
AL513304.1	1.44807	0.0221221	0.282244
FREM3	1.45226	0.0203587	NA
AL109615.3	1.45347	0.000466676	0.0455956
DNER	1.45387	0.00400375	0.135041
MEIKIN	1.45408	0.00726926	NA
TLK2P1	1.45768	0.00305743	0.118773
MTCO3P12	1.45863	4.40085e-06	0.00317705
B3GAT1	1.4609	0.00037559	0.0401696
HSPE1P18	1.46738	0.0312704	NA
ENPP7P11	1.46795	0.010863	0.211521
LETM1P2	1.46932	0.0100101	0.20351
KCNU1	1.47009	0.0316286	0.32581
AC092920.1	1.48613	0.00272727	0.110936
FUT6	1.48642	0.00302023	0.11768
LINC01559	1.49026	0.0188599	0.265198
FOLR3	1.49279	0.00257729	0.10786
ISM1-AS1	1.5011	0.0199518	NA
AC099560.2	1.50202	0.00633752	0.164683
CSNK1A1L	1.50669	0.0293664	NA
GDA	1.5171	0.0189344	NA
LINC00458	1.5233	0.0149512	0.239711
HAUS1P2	1.5244	0.0336333	NA
SMARCE1P5	1.52606	0.0234517	0.290369
AC096751.2	1.52632	0.0498865	0.387825
AL161630.1	1.53121	0.0335553	NA
S100A7A	1.53363	0.0304421	0.321348
MUC5B	1.5363	0.000945728	0.0664285
LINC00304	1.53804	0.00183576	0.0925627
KRT73	1.54276	0.041765	NA
PLD5	1.55649	0.00273381	0.110936
SOST	1.5572	0.0129194	0.229054
MYEOV	1.55773	3.79084e-05	0.0113242
DNASE2B	1.56858	2.83197e-05	0.0101645
CDC20B	1.56991	0.00549973	0.154857
SCGB1C1	1.57012	0.0255841	0.299372
OR2A20P	1.57679	0.0257546	0.300344
UGT2B11	1.57839	0.0140802	0.235174
CBX1P2	1.58177	0.0381762	0.349528
RAB3B	1.58319	2.85736e-06	0.00232062
VSIG2	1.58518	4.49046e-05	0.012967
AC108472.1	1.58712	0.0229973	0.287069
HPGD	1.58741	0.000424226	0.0438782
NR0B2	1.59354	0.042112	NA
MUC19	1.59553	0.00202994	0.0964828
AC079922.1	1.60128	0.00345579	0.126141
GABBR2	1.60925	0.0007715	0.0591461
AC015660.2	1.61195	0.00036854	0.0400757
MUC5AC	1.61237	0.0078871	0.182362
AL132642.1	1.61543	0.00697324	NA
AL591885.1	1.61776	0.0346744	NA
SCGN	1.62338	0.0016511	0.0893968
ACE2	1.62539	0.00105007	0.0712537
CRTAC1	1.63266	1.3191e-05	0.00714209
IGKV2D-40	1.63569	0.000103338	0.0212358
EIF2S3B	1.63879	0.00115948	0.0740213
C12orf74	1.63911	0.000618473	0.0525277
AC040173.1	1.6447	0.0166405	NA
KRT24	1.64674	0.0165239	0.249867
KAZN-AS1	1.66083	0.0248062	0.296177
IGKV3D-20	1.66093	1.38149e-05	0.00732728
AL359853.1	1.66282	0.0298278	NA
KRT223P	1.67274	0.00416316	0.137531
SLC26A3	1.67912	0.00125777	0.078015
SCN1A	1.67922	0.018848	0.265198
AREG	1.68829	0.000345271	0.0400591
TVP23CP2	1.69123	0.0396849	NA
HAUS6P1	1.69821	0.0204952	0.273715
FSCN1P1	1.70502	0.0203018	0.273664
HMGN1P37	1.72948	0.00979999	NA
OR4C6	1.7355	0.0122503	NA
AC080078.1	1.7419	0.013596	NA
SMIM34A	1.74493	0.00322934	0.122877
AC025575.2	1.74645	0.0326534	0.331237
SLC7A4	1.74776	0.000529745	0.0489949
AC091173.1	1.75344	0.0107492	0.211157
GLYATL1P4	1.75733	0.000649739	0.054122
ISX	1.75802	0.00972009	0.201744
RPH3A	1.76311	1.5463e-05	0.00744201
HMGB1P49	1.77469	0.0114645	NA
SLC7A11-AS1	1.77794	0.00862586	0.191356
ANKRD20A4	1.77956	0.00343796	NA
AL035530.1	1.78232	0.0030621	NA
AL358472.1	1.80713	0.0103574	0.206901
AC024651.1	1.81116	0.0287884	NA
HCN1	1.81701	0.00451056	0.142948
LINC00844	1.82335	0.0425495	0.36568
AC093853.1	1.82739	0.0192465	0.267535
APOBEC2	1.83435	0.000954091	0.0666556
LINC02154	1.83679	8.72752e-05	0.0199923
CNGA2	1.84637	0.00786077	0.182242
40603	1.84648	0.0178989	0.259427
TEX101	1.85008	0.000931167	0.0659403
LHX8	1.85355	0.00281599	0.112765
IGKV2OR22-3	1.87502	0.035331	0.341345
AC079171.1	1.87631	0.0315198	0.325455
IGLV3-24	1.87653	0.0231632	NA
ADAM2	1.94299	0.030063	0.319884
CR936218.2	1.94392	0.0275131	NA
LINC01208	1.95669	0.000167341	0.026199
CEACAM5	1.96029	3.51257e-05	0.0108058
ARPP21	1.96739	0.00242094	0.104689
KLK3	1.98688	0.0192707	0.267535
ZNF350-AS1	1.98836	2.54177e-05	0.00971442
EIF3LP1	1.99027	0.0125076	0.225317
SULT1C2P1	1.99407	0.00485353	0.147373
IL17REL	2.03497	1.07736e-07	0.000279994
AC123023.1	2.04969	0.000373658	0.0401281
FCAMR	2.0689	0.0022998	0.102321
AC107023.1	2.07047	0.0407289	NA
CCND2P1	2.07872	0.0319827	0.327567
SPRR2A	2.0848	0.0250215	0.296933
AC234775.2	2.09348	0.00213403	0.0978152
AC105094.1	2.09976	0.00274442	0.110936
LINC02224	2.10685	0.00503098	0.149045
IL19	2.11898	3.47182e-05	0.0108058
ZIC3	2.13512	0.0203943	0.273664
UGT2B15	2.13954	3.57574e-05	0.0108058
CYP4F8	2.14038	4.62502e-05	0.0132087
MS4A10	2.14391	0.0241686	NA
STOML3	2.16977	0.0248955	NA
DCD	2.20057	0.00149361	0.0855011
TMEM179	2.22585	0.00051969	0.0484131
EGFR-AS1	2.2714	0.0086218	0.191356
AC016885.2	2.28062	0.00845826	0.189738
AP002353.1	2.28855	0.0263379	NA
CTNNA2	2.31032	8.13313e-05	0.0195715
AP003171.1	2.32044	0.0303104	NA
ZNF716	2.32179	0.0447441	0.372351
Z82214.2	2.32477	0.0278796	0.308455
CCT7P2	2.33167	0.00652503	0.167711
AC099654.2	2.3405	0.0114088	0.215325
EPPIN	2.3452	0.0268463	NA
RAD21L1	2.36315	0.00154266	0.0865876
AC005150.1	2.38424	0.00649426	0.167287
AL352984.1	2.39455	0.000860415	0.0629896
SMARCE1P1	2.40238	0.0116333	0.217699
MAGEC1	2.40856	4.81906e-05	0.0135069
IGKV1OR2-11	2.4415	0.000730685	0.0575861
OTUD4P1	2.44671	0.000366767	0.0400757
IGLV5-37	2.46237	2.30028e-05	0.00905786
AL354984.2	2.46673	0.00402286	0.135428
AC093297.1	2.49549	0.000213739	0.0305213
AC111000.4	2.52016	0.0011811	0.0745765
CR2	2.53523	1.25594e-07	0.000296732
AMY2A	2.60987	0.0177484	0.258846
TCL1B	2.61269	0.00176393	0.0920535
HMX3	2.65985	0.000259962	0.0339208
KCNC2	2.74857	0.000162218	0.025805
UGT2B25P	2.75925	0.012519	0.225317
LINC02129	3.02499	0.000395836	0.0419893
CA10	3.0371	0.00662229	0.168806
CSN1S1	3.1934	0.00175346	0.0916914
AC016885.3	3.25361	0.000235343	0.0320227
FABP7	3.33705	2.07636e-08	6.74533e-05
SPRR1B	3.6252	2.18901e-05	0.00888908
MAGEB2	3.75495	0.0037528	0.130806
FAM9C	3.77119	4.05001e-06	0.00300731
ALB	3.91123	1.91381e-11	1.65793e-07
LINC02077	4.01861	0.0185119	0.264106
MTNR1B	4.1327	8.87676e-06	0.00524314
SULT1C3	4.39816	0.00011384	0.0219155
HSD3BP2	4.67566	3.61817e-07	0.000626884

## Sheet: Luminal A
Genes	Log2FoldChange	p-value	Adjusted p-value
CHGB	-8.1033	9.67286e-25	2.5902e-20
SYT4	-6.50541	3.28117e-06	0.000352864
AC104297.1	-6.27175	1.48764e-09	4.28344e-07
CARTPT	-6.16628	3.00413e-09	8.00486e-07
CHGA	-6.1566	6.40623e-15	1.07855e-11
AC093840.1	-6.12889	2.63519e-08	5.26605e-06
FAUP1	-6.07749	5.01064e-17	1.49083e-13
LYPLA2P1	-6.06705	2.64839e-11	1.05849e-08
NHP2P1	-6.00821	2.62652e-14	3.19696e-11
NDUFB4P12	-5.85142	6.54674e-07	9.22677e-05
AC044787.1	-5.81896	1.90863e-19	2.55547e-15
Z97180.1	-5.7821	4.30127e-08	8.2271e-06
AL596275.1	-5.75717	1.07926e-12	7.04886e-10
KRT18P39	-5.68357	9.48798e-10	2.79197e-07
BTF3P2	-5.64892	1.51998e-06	0.000191089
KRT18P27	-5.64835	7.21643e-07	0.000100125
AC078819.1	-5.62605	5.94971e-13	4.30598e-10
AC007182.2	-5.49648	1.2863e-13	1.11111e-10
ELOCP2	-5.47909	3.90652e-09	1.00267e-06
CALM2P3	-5.41092	4.00042e-14	4.28493e-11
AC114786.2	-5.26291	2.34059e-05	0.00175073
AL031284.1	-5.24869	4.11877e-11	1.55341e-08
RPS15AP12	-5.19159	1.37517e-16	3.68244e-13
AC011825.1	-5.18992	2.61089e-07	4.20354e-05
RPS2P55	-5.1642	4.60921e-18	4.11418e-14
CPLX2	-5.13384	7.18946e-09	1.70371e-06
GAPDHP63	-5.09505	1.23388e-11	5.60016e-09
AL583856.1	-5.09088	3.01923e-09	8.00486e-07
FAM207BP	-5.07385	3.16721e-07	4.84638e-05
AC074183.1	-5.05315	4.23408e-08	8.15686e-06
HMGB3P6	-5.03916	1.2161e-06	0.000158852
RPS24P17	-5.00905	8.44355e-08	1.55891e-05
AC079328.1	-5.00015	2.84686e-06	0.000312431
KRT8P35	-4.99404	2.05327e-07	3.39398e-05
RPL23P8	-4.98968	3.23251e-14	3.60668e-11
MRPS36P1	-4.98221	2.79265e-06	0.000310149
CDK5R2	-4.97572	8.66566e-06	0.000798217
KRT18P65	-4.96542	7.82544e-07	0.00010637
EIF1P3	-4.9602	9.60883e-08	1.73855e-05
AL078621.1	-4.95643	8.3257e-11	2.97261e-08
UBE2SP2	-4.95623	6.05145e-07	8.66554e-05
GCSHP5	-4.94861	4.65642e-13	3.56492e-10
ST13P13	-4.93872	2.98565e-07	4.69084e-05
AC073136.2	-4.9358	2.16285e-05	0.00165951
ST13P3	-4.93203	1.78651e-12	1.05698e-09
AL109618.1	-4.92697	1.15955e-12	7.39297e-10
KRT8P13	-4.90745	1.90223e-08	4.03256e-06
KRT18P38	-4.88678	9.06132e-10	2.72634e-07
TPI1P1	-4.86877	1.27677e-17	6.83788e-14
AC080023.2	-4.8503	2.50477e-09	6.91472e-07
FTLP3	-4.82822	1.0531e-17	6.83788e-14
DGKZP1	-4.82723	4.12499e-16	9.20491e-13
AC093789.1	-4.82436	1.64318e-06	0.000202769
AC009299.2	-4.82034	1.07829e-11	4.97836e-09
SUCLG2P2	-4.78332	2.52032e-15	5.19147e-12
WDR82P1	-4.77781	5.75555e-05	0.00351075
GSTM2P1	-4.77703	0.000307866	0.0117103
AC046176.1	-4.77242	2.50968e-16	6.10947e-13
HSPE1P2	-4.76406	2.01722e-08	4.22009e-06
VDAC3P1	-4.7612	2.7218e-06	0.000306237
AL354714.2	-4.75404	2.84894e-17	1.08984e-13
TOMM20P4	-4.74864	8.36947e-14	7.7282e-11
IPO7P2	-4.74755	5.53823e-12	2.74635e-09
AC104390.1	-4.74609	5.51096e-05	0.00342396
YBX1P2	-4.74085	1.68974e-12	1.02836e-09
BTF3P9	-4.72735	1.03576e-08	2.31131e-06
EXOC5P1	-4.72494	2.12041e-08	4.40157e-06
FTLP2	-4.71404	6.41333e-13	4.51938e-10
TAGLN2P1	-4.70701	1.01025e-14	1.36218e-11
NDST4	-4.6927	1.64029e-06	0.000202769
AL359263.1	-4.68505	1.59434e-09	4.54184e-07
HSPA9P1	-4.66537	2.54661e-12	1.45092e-09
HK2P1	-4.66536	1.67305e-07	2.87186e-05
AL445433.1	-4.64927	2.98621e-09	8.00486e-07
AC090281.1	-4.64442	1.81581e-05	0.00145512
TERF1P5	-4.64072	6.50747e-07	9.22677e-05
RTN3P1	-4.63569	4.65951e-13	3.56492e-10
HSP90AA2P	-4.6151	2.04452e-17	9.12468e-14
AL135903.1	-4.61196	1.1961e-05	0.00102329
KRT18P17	-4.59889	3.43285e-11	1.35184e-08
AC234775.2	-4.59226	1.17709e-08	2.5626e-06
PEBP1P2	-4.58206	5.55848e-11	2.03897e-08
HAUS6P1	-4.5818	9.22922e-09	2.09441e-06
RPL35P5	-4.56191	1.01739e-14	1.36218e-11
VDAC1P6	-4.56015	3.00293e-06	0.00032688
KRT18P21	-4.54739	2.03618e-06	0.000242643
AL627402.1	-4.54608	2.0221e-13	1.69212e-10
YBX3P1	-4.54051	1.03562e-05	0.000920604
AC008429.2	-4.52092	3.75829e-12	1.93537e-09
BANF1P3	-4.5135	3.89687e-13	3.16213e-10
YWHAZP2	-4.50551	2.82296e-15	5.39951e-12
AC079780.1	-4.49899	4.78655e-06	0.000491726
H2AFZP3	-4.48435	5.9875e-09	1.43155e-06
SNRPFP1	-4.47005	1.73723e-05	0.00140968
CYP51A1P1	-4.46361	4.56478e-07	6.79088e-05
UBE2HP1	-4.46146	0.000160313	0.00749189
IL6STP1	-4.45203	1.83792e-07	3.13476e-05
HSPA8P7	-4.4446	1.94228e-07	3.24329e-05
AL450998.1	-4.44415	3.21189e-14	3.60668e-11
CRIP1P4	-4.44228	0.00208661	0.0416471
VDAC1P2	-4.43807	1.0545e-10	3.71546e-08
KRT8P32	-4.43185	1.48288e-09	4.28344e-07
AC098591.2	-4.42919	3.24956e-08	6.31216e-06
LAP3P2	-4.42689	3.13442e-07	4.82377e-05
SKA2P1	-4.42682	1.94991e-05	0.00153573
ANXA2P2	-4.42394	3.26137e-17	1.09166e-13
AC006206.2	-4.42101	0.00191734	0.0393128
API5P1	-4.41987	8.2174e-11	2.97261e-08
ATP6V1E1P1	-4.41919	2.26326e-05	0.00171202
GATA4	-4.41732	2.58726e-06	0.000293567
RPL35P1	-4.40361	2.88307e-12	1.60839e-09
AL513175.2	-4.38701	2.08223e-06	0.00024563
MAGEA6	-4.38664	0.00130614	0.0307616
AC010342.1	-4.37927	4.49371e-11	1.67129e-08
VDAC1P1	-4.372	6.94262e-15	1.09359e-11
PNRC2P1	-4.36648	3.25296e-08	6.31216e-06
MSNP1	-4.35745	1.1456e-08	2.5145e-06
ASCL1	-4.35217	2.90269e-08	5.71531e-06
ZNF729	-4.34834	1.35718e-07	2.37532e-05
AL356535.1	-4.34757	2.56668e-08	5.19369e-06
MIR7-3HG	-4.33296	0.00421006	0.0642064
CLIC4P3	-4.29878	3.71521e-05	0.00258405
HNRNPA3P10	-4.29056	1.28967e-07	2.27202e-05
RPL5P1	-4.2794	3.17141e-12	1.66518e-09
PA2G4P2	-4.25795	5.22873e-06	0.000528358
SUB1P3	-4.25448	1.14258e-07	2.05342e-05
GABRA3	-4.23203	4.67067e-05	0.00305052
MAGEC2	-4.23099	0.000227415	0.00967847
RPL24P4	-4.21677	6.44438e-15	1.07855e-11
STIP1P3	-4.21524	1.13141e-06	0.000149246
AC092017.1	-4.21092	3.96905e-09	1.00267e-06
FO393411.1	-4.19981	9.92929e-13	6.8176e-10
KRT19P1	-4.19666	1.7117e-11	7.39288e-09
RPL24P8	-4.17505	1.19581e-13	1.06738e-10
AC107956.1	-4.17269	1.04072e-12	6.96707e-10
KRT8P5	-4.17055	3.78835e-07	5.73133e-05
MTHFD2P7	-4.16924	5.905e-06	0.000590015
AL732414.1	-4.16077	9.13337e-09	2.09037e-06
RPL7P1	-4.15969	9.53442e-15	1.36218e-11
CGA	-4.14422	9.32901e-09	2.09926e-06
CSMD3	-4.14294	2.99549e-07	4.69084e-05
PCNPP5	-4.14079	3.93747e-09	1.00267e-06
GAPDHP65	-4.13447	6.00777e-12	2.92502e-09
CTAGE1	-4.12658	1.58085e-06	0.000197813
AC092598.1	-4.11967	1.09052e-05	0.000949938
WWP1P1	-4.10415	3.58992e-11	1.3932e-08
KRT8P9	-4.09749	0.000192857	0.00850796
YWHAZP6	-4.07547	7.51471e-07	0.000103194
AL592293.2	-4.06146	1.4199e-05	0.00119191
KRT18P1	-4.03786	7.06239e-07	9.84982e-05
AC078899.1	-4.02807	6.53637e-12	3.12555e-09
AC135279.2	-4.02185	0.000138728	0.00673545
KRT18P16	-4.02045	8.69608e-06	0.000798217
AC002056.1	-4.00818	1.08116e-08	2.39267e-06
PAICSP4	-4.00296	8.10252e-10	2.46556e-07
PPATP1	-4.0011	0.00087719	0.0242339
CCDC92B	-4.00011	0.00159332	0.0347726
GAPDHP40	-3.99586	1.02727e-06	0.000136179
RBMX2P5	-3.99222	0.000198354	0.00869395
NPM1P18	-3.97321	0.000408486	0.0144497
AL591135.1	-3.97055	2.23286e-11	9.34241e-09
Z74021.1	-3.96918	1.41015e-12	8.78165e-10
AC007683.1	-3.96075	3.71624e-11	1.42162e-08
DHX9P1	-3.95293	2.28127e-07	3.72486e-05
KRT18P23	-3.95031	5.22544e-05	0.00331176
MAGEA3	-3.93203	0.00287122	0.0508503
AP001282.1	-3.93142	3.50116e-09	9.19158e-07
GABPAP	-3.92742	1.88457e-07	3.1739e-05
KRT8P10	-3.921	9.16398e-10	2.72659e-07
MTND1P23	-3.91111	2.54819e-11	1.03387e-08
SULT1C3	-3.89929	0.000622824	0.0190224
AF201337.1	-3.89388	6.42005e-14	6.36727e-11
KRT18P29	-3.89343	1.59906e-06	0.000199162
PRAME	-3.88302	2.01106e-10	6.48822e-08
LINC00052	-3.87896	1.1481e-05	0.000988545
PFN1P1	-3.87759	3.02706e-12	1.64968e-09
SPDYC	-3.86804	6.01468e-07	8.65919e-05
ARHGAP36	-3.86436	9.50664e-08	1.73176e-05
KCTD9P4	-3.84788	2.2683e-06	0.000263437
LINC02506	-3.84353	6.74366e-05	0.00397757
AC027612.3	-3.83229	2.8029e-06	0.000310149
ABCF2P1	-3.82502	0.000304151	0.0116684
AC104806.1	-3.81675	6.9332e-06	0.000667544
BZW1P2	-3.79752	1.89176e-14	2.41227e-11
GAPDHP44	-3.77942	3.23871e-06	0.000349702
AC002524.1	-3.76697	1.96126e-06	0.00023551
RHOT1P3	-3.76112	0.000247821	0.0102354
NTS	-3.75406	1.86957e-07	3.16856e-05
PCSK1	-3.75332	9.36348e-12	4.39886e-09
AC111152.3	-3.74094	8.49955e-08	1.55891e-05
AC099654.2	-3.73715	0.000469743	0.0160035
GAPDHP72	-3.73023	4.87124e-06	0.00049787
ENSAP2	-3.72797	3.08029e-12	1.64968e-09
AC093536.1	-3.72766	4.08063e-05	0.00278043
BTF3P13	-3.72201	0.00136089	0.0316336
AC136632.1	-3.71011	8.2479e-14	7.7282e-11
SEPHS1P4	-3.7063	5.99506e-05	0.00364026
CACNG6	-3.70619	2.7577e-06	0.000308978
EIF1AXP1	-3.70562	5.25215e-14	5.40931e-11
AMER3	-3.70011	0.00292281	0.0512735
AC055716.2	-3.69557	0.000276952	0.0109707
LINC00858	-3.68149	0.00259556	0.0475403
ANAPC10P1	-3.67702	0.000228798	0.00970961
MINOS1P3	-3.67597	3.82942e-06	0.000408543
NPM1P32	-3.67322	0.00013561	0.00665085
SDCBPP2	-3.67276	6.17262e-05	0.00372276
AC139700.1	-3.66443	0.000521223	0.0170004
TCP1P3	-3.65483	5.67185e-05	0.0034835
AC010595.1	-3.6525	0.0179772	0.150201
AC009227.1	-3.63045	0.00151022	0.0337005
AC025161.1	-3.56045	0.000167704	0.00771611
HMGN2P21	-3.55776	9.63509e-05	0.00520178
BRD7P4	-3.54893	2.91328e-05	0.00210843
AL365440.1	-3.54531	1.38324e-06	0.000177227
TBX10	-3.5412	4.25442e-05	0.00286964
AC005255.1	-3.53223	2.05379e-09	5.7891e-07
AL391416.1	-3.50411	7.97641e-05	0.00454846
AC023968.2	-3.50057	0.000795555	0.0226528
AL672207.1	-3.49241	5.88103e-09	1.41876e-06
HNRNPRP1	-3.48839	1.64146e-05	0.00134831
THAP12P7	-3.48816	1.72342e-08	3.69199e-06
CCT5P1	-3.47906	9.22284e-06	0.000829464
AC019155.3	-3.46864	9.98262e-05	0.00532983
AC067942.2	-3.46668	0.000511003	0.016831
SLITRK1	-3.46484	0.000250341	0.0102974
SMARCE1P3	-3.4396	0.000795659	0.0226528
MAGEA12	-3.43006	0.00886112	0.1008
AL356968.2	-3.42006	7.57126e-08	1.40794e-05
RPL7P22	-3.41996	0.000165755	0.00765276
EIF1P7	-3.41232	4.55974e-05	0.00299266
RIPPLY2	-3.41005	0.0127512	0.124029
AC097460.2	-3.40162	0.000222624	0.00958429
SLC5A12	-3.39778	2.20174e-06	0.000258589
GAPDHP1	-3.39193	1.68237e-11	7.38532e-09
AC061965.1	-3.3862	2.19883e-05	0.0016775
NUDT4B	-3.37318	1.465e-10	4.8432e-08
BNIP3P1	-3.35295	2.55573e-09	6.9834e-07
AL121723.1	-3.35099	4.31981e-06	0.000453631
HSPD1P4	-3.34806	2.28532e-10	7.11586e-08
XPOTP1	-3.34516	8.18712e-09	1.88996e-06
AL109936.1	-3.33628	0.00122198	0.0298398
AC092809.3	-3.33232	7.27315e-09	1.70842e-06
LYPLA1P3	-3.32645	2.01527e-11	8.56584e-09
RTBDN	-3.32478	9.84781e-07	0.000131196
PABPC3	-3.3241	5.14626e-12	2.60012e-09
TDGP1	-3.32346	2.27836e-06	0.000263437
RPL31P7	-3.31033	0.00272367	0.0492335
PHF21B	-3.29156	5.0179e-09	1.25579e-06
RAD23BP1	-3.28926	4.53704e-05	0.00299148
AL356653.1	-3.28891	6.52456e-07	9.22677e-05
HSPB1P1	-3.287	5.10351e-09	1.26539e-06
OTUD4P1	-3.28248	2.94832e-06	0.000322245
AC006971.1	-3.27438	0.000760338	0.0218928
AC135977.1	-3.27389	2.33788e-09	6.52123e-07
YWHAZP4	-3.27327	3.9317e-09	1.00267e-06
DCD	-3.26344	2.2629e-05	0.00171202
TWF1P1	-3.25785	1.81571e-12	1.05698e-09
VDAC1P5	-3.25532	0.00261967	0.0478837
ITGB1P1	-3.2493	5.55222e-13	4.12992e-10
MCCD1	-3.24522	2.43506e-06	0.000279855
XIAPP1	-3.23255	0.00120804	0.0296837
HIGD1AP1	-3.23142	4.86177e-05	0.00312953
DBF4P1	-3.21375	3.06198e-07	4.73953e-05
SOX3	-3.20161	0.0116152	0.117424
AC009487.2	-3.20088	1.26764e-11	5.65746e-09
AC084757.1	-3.19383	2.328e-05	0.0017462
AC097263.1	-3.18223	1.35765e-10	4.61075e-08
MAGEA1	-3.17693	0.00256957	0.0472716
PIN4P1	-3.17336	2.28237e-06	0.000263437
OLFM3	-3.17053	0.00167135	0.0358905
AC016769.1	-3.16559	1.82583e-05	0.00145512
AC109635.6	-3.15712	0.00288682	0.0510071
SCDP1	-3.15017	5.1883e-06	0.000526258
HTR1E	-3.12189	0.000182612	0.00823231
UGT2B4	-3.11016	1.83643e-05	0.00145923
TATDN1P1	-3.10836	5.30364e-08	1.00015e-05
TSEN15P1	-3.09717	0.00523234	0.0729367
LINC01446	-3.09621	0.00392632	0.0615567
LACRT	-3.08529	0.00141656	0.0323658
GLDCP1	-3.08345	0.0120484	0.120161
ELAVL3	-3.08271	0.00122863	0.0298418
CTBP2P4	-3.07934	8.45772e-07	0.000114384
AL353705.3	-3.06551	0.00756193	0.0910834
AC068756.1	-3.06183	0.00756125	0.0910834
AC092106.1	-3.0607	0.000994684	0.0261904
HIGD1AP14	-3.05189	1.81765e-05	0.00145512
TMEM183B	-3.04798	2.5355e-11	1.03387e-08
GAPDHP35	-3.04301	2.03957e-05	0.00158306
MAGEC1	-3.04101	0.000332965	0.012418
KRT8P3	-3.0329	2.18568e-10	6.89608e-08
RPL7L1P8	-3.03284	0.000186659	0.00835846
AC034207.1	-3.03085	0.00357741	0.0580581
PABPC1P3	-3.01874	1.10601e-10	3.84634e-08
ACTL6B	-3.01783	0.0103448	0.110543
USP12PX	-3.01526	0.00357734	0.0580581
DSCAM-AS1	-3.00905	8.57062e-07	0.000115329
AC025423.3	-3.00533	0.000286918	0.0112589
AL450023.1	-2.99606	0.0132359	0.12712
SNRPEP2	-2.99027	1.36025e-10	4.61075e-08
H2AFZP2	-2.987	0.000390543	0.0139516
AC114501.1	-2.97708	1.98648e-05	0.00155362
SNRPEP4	-2.97556	2.18899e-10	6.89608e-08
HSPE1P7	-2.97312	0.0141065	0.131461
PIGUP1	-2.96675	0.00711642	0.0881422
LGI3	-2.96238	1.40853e-06	0.000179608
WBP11P1	-2.95945	0.000787052	0.0224927
AC090114.1	-2.95266	1.37719e-06	0.000177227
YWHAZP3	-2.94937	1.40607e-10	4.70647e-08
BRD7P5	-2.94624	0.00744669	0.0902623
AC007256.1	-2.93733	1.27267e-07	2.25848e-05
TNPO1P2	-2.93487	0.00364046	0.0586195
GAPDHP21	-2.91735	0.00438461	0.0659507
WFDC13	-2.915	0.000127422	0.00642583
BTF3P8	-2.91319	0.00576544	0.0775035
KRT8P45	-2.91276	1.98219e-10	6.47306e-08
SCGN	-2.9099	2.03879e-06	0.000242643
AC079905.1	-2.90756	0.00510898	0.0718153
PVALB	-2.90693	7.779e-07	0.000106279
AC006026.1	-2.90586	0.00246704	0.046359
KCTD9P6	-2.89479	0.00379676	0.0601595
GPX1P2	-2.88858	0.00437235	0.065899
ENSG00000221385	-2.88424	0.00266843	0.0483785
GPR26	-2.87696	0.000267504	0.0107556
AL139100.1	-2.87573	5.29209e-07	7.74381e-05
ASS1P7	-2.87512	0.0222673	0.170908
ZNF716	-2.87296	0.0246805	0.181067
AP002414.4	-2.86669	0.000969186	0.0257214
BMPR1APS1	-2.86468	7.9677e-09	1.8553e-06
AC099560.2	-2.863	3.95679e-07	5.95253e-05
SVOP	-2.86163	0.0144683	0.133275
KRT8P37	-2.85987	0.000936036	0.0252222
TVP23CP2	-2.853	0.000133812	0.00661112
SPERT	-2.85045	0.00732133	0.0894392
AGTR2	-2.84909	0.000770046	0.0221011
ZG16	-2.83461	0.00123408	0.0298557
POU6F2	-2.83427	0.000982068	0.0259603
SEPT2P1	-2.83229	0.000948661	0.0254092
KRT18P28	-2.83076	2.88163e-07	4.56593e-05
CPB1	-2.82292	4.07669e-05	0.00278043
LIN28A	-2.82066	0.00139883	0.0321251
CLIC4P1	-2.82053	3.41115e-05	0.00240379
LRRTM3	-2.81944	0.0265965	0.189136
AC093433.1	-2.81315	0.00420521	0.0642064
ASS1P10	-2.8124	5.50043e-05	0.00342396
KRT41P	-2.81168	0.000100079	0.00532983
PCDH10	-2.81	1.27355e-07	2.25848e-05
VEZF1P1	-2.80714	0.00100385	0.026327
TMEM14DP	-2.79653	0.000510611	0.016831
CHRNA9	-2.79439	4.45816e-06	0.000466331
AL445305.1	-2.78774	3.72505e-05	0.00258418
HMGA1P1	-2.78556	0.00408486	0.0631771
AC034102.1	-2.7828	7.5094e-07	0.000103194
ADARB2-AS1	-2.78275	0.0416812	0.239258
AL136298.3	-2.78023	0.00113353	0.0284745
AMER2	-2.77889	0.00703086	0.0874059
AP000357.1	-2.77408	0.000612926	0.0188871
AC091078.2	-2.76665	0.0147851	0.134937
RPL19P21	-2.76558	0.000290637	0.0113365
VTI1BP1	-2.75775	0.00496417	0.0709721
RPS11P5	-2.7474	2.69218e-06	0.000304182
AC108472.1	-2.7462	6.89007e-06	0.000666074
AL139023.1	-2.74086	0.0364789	0.224301
AC011487.2	-2.7403	0.0058155	0.0777819
ASS1P9	-2.73723	0.0094909	0.104735
PHBP21	-2.73207	0.00177219	0.0373688
AC087311.1	-2.7278	0.0141093	0.131461
PDCD5P2	-2.72431	0.0236331	0.176872
XKR7	-2.72153	0.000239208	0.00999298
FABP5P1	-2.71689	0.0355359	0.220784
AC023161.2	-2.71607	0.00557533	0.0756738
SDHCP2	-2.71527	0.00505722	0.0715456
AC092868.3	-2.7143	0.00906345	0.102316
AC112191.2	-2.71379	0.000187028	0.00836098
ZDHHC20P4	-2.71354	2.57958e-08	5.19369e-06
AC090502.1	-2.71345	0.0258982	0.185976
RPL29P11	-2.71325	1.22337e-06	0.000159026
LINC02303	-2.71161	0.00135031	0.031415
NSG2	-2.71023	1.75891e-06	0.000215069
ERHP1	-2.70863	0.000989774	0.0260868
RFX6	-2.70341	0.000392512	0.013977
MYF6	-2.70341	0.0381779	0.229473
AC079944.1	-2.70241	0.000573211	0.0180794
FAM60CP	-2.70179	1.68165e-06	0.000206565
NRSN1	-2.69959	0.00145413	0.0328875
SELENOWP1	-2.69698	0.0259826	0.186382
ARPC3P5	-2.6903	0.000233776	0.00985835
AC020934.1	-2.68203	0.026739	0.189423
INSM1	-2.67273	2.51251e-05	0.00184329
EEF1B2P2	-2.67258	0.00030727	0.0117057
TPMTP1	-2.67043	5.80285e-05	0.00353156
AL355472.2	-2.66992	9.2107e-05	0.00503355
AC027309.2	-2.66711	3.08581e-06	0.000334542
AL137191.1	-2.66622	0.00934301	0.104101
VDAC1P3	-2.66373	0.00223858	0.043344
SNRPCP2	-2.66026	0.0121366	0.120723
AL591034.2	-2.65938	0.0139627	0.130823
CIR1P1	-2.65605	0.014199	0.131838
AL122019.1	-2.6531	0.000537509	0.0173642
SLC4A10	-2.65036	2.37411e-08	4.8903e-06
AC131532.1	-2.64574	0.0441871	0.24754
SCG3	-2.63607	3.74747e-05	0.00259302
LGI1	-2.63016	0.000481388	0.0162187
RPS18P12	-2.62815	1.87956e-06	0.000226716
IGDCC3	-2.62812	2.55423e-07	4.14528e-05
TUFMP1	-2.62257	0.00563397	0.0761567
ENSG00000260521	-2.61863	7.72519e-05	0.00443917
AC093677.1	-2.61812	0.0286015	0.196483
AP004245.1	-2.61526	0.00249807	0.0466835
GNG5P2	-2.6144	0.00218025	0.0427026
MUCL1	-2.60851	2.06871e-06	0.000245114
MUC2	-2.60596	0.000740145	0.0214963
IGLJ2	-2.60566	0.018523	0.153136
RPL26P19	-2.60341	7.48169e-06	0.000707932
AP002353.1	-2.60298	0.0144811	0.133283
CKS1BP3	-2.59745	0.00251641	0.046804
LINC02287	-2.59432	0.0428873	0.24315
AC016825.1	-2.58765	0.000138844	0.00673545
PARP1P1	-2.58446	0.00487428	0.0701363
UNC80	-2.57988	2.77631e-06	0.000309767
HSP90AA4P	-2.57594	0.00066937	0.0200497
UBQLN4P1	-2.57042	2.06208e-05	0.00159131
RPL13AP5	-2.56989	4.05471e-06	0.000430861
DDX18P5	-2.56935	0.00291512	0.0512213
PGK1P2	-2.56449	2.55122e-08	5.19369e-06
TECRP1	-2.5623	3.01376e-07	4.692e-05
RPS19P1	-2.56101	0.00027692	0.0109707
AC018463.1	-2.56022	0.00455887	0.0675946
UPF3AP1	-2.55428	0.000622997	0.0190224
AP003057.1	-2.55333	0.000330146	0.0123473
KRT24	-2.55055	0.000139996	0.00677902
AL157713.1	-2.54904	0.000177168	0.00808564
AC104651.1	-2.54816	0.0074016	0.090019
UQCRBP1	-2.54401	8.87629e-06	0.000811226
AL138881.1	-2.54314	0.00114514	0.0286584
PBX2P1	-2.53943	8.32961e-06	0.00077448
AC106900.2	-2.53863	0.00661901	0.0847652
MS4A8	-2.53685	1.18825e-06	0.000155976
AL034370.1	-2.5335	0.0001919	0.0084937
CR391992.1	-2.52615	0.0019201	0.0393318
AL121871.1	-2.52577	0.00153243	0.0339547
AC021074.1	-2.52483	7.5442e-05	0.00435385
AC093816.1	-2.52406	0.00754563	0.0910166
SCGB1A1	-2.51715	0.00417083	0.0639634
AC130689.1	-2.5158	1.93154e-05	0.00152575
Z82185.1	-2.51392	0.00438628	0.0659507
MIR4713HG	-2.51101	0.0254333	0.183788
COL6A4P1	-2.50753	0.000290842	0.0113365
RPL34P33	-2.50752	0.00801184	0.0947201
NPW	-2.50747	5.42387e-08	1.01567e-05
AC087385.2	-2.50679	0.00550314	0.0751853
AP003097.1	-2.50463	0.0117692	0.118435
KLK14	-2.50282	3.13409e-05	0.00224999
SMARCE1P2	-2.49882	0.017425	0.147381
ASS1P11	-2.49718	0.0385694	0.23048
MAP2K1P1	-2.4922	0.0157636	0.139405
FABP5P7	-2.48897	5.64055e-05	0.00347983
B3GNT6	-2.48725	0.0171459	0.145768
RPL15P18	-2.48716	0.000175116	0.00801583
CLK2P1	-2.48188	0.000302818	0.0116507
RPS15P5	-2.47635	0.0146421	0.134215
AL132777.1	-2.47338	0.00335903	0.0560076
MALRD1	-2.46494	1.84502e-06	0.000223556
TRMT112P6	-2.46256	0.000275352	0.0109401
HSP90AB3P	-2.45897	2.82784e-06	0.000311621
AC004453.1	-2.45777	1.09616e-05	0.000949938
LHFPL4	-2.45667	0.0242644	NA
AC092447.5	-2.454	0.0152329	0.137204
UBE2MP1	-2.45275	0.00162327	0.0351559
SLIT1	-2.4512	0.0498668	0.263544
GRID2	-2.44842	0.00338388	0.0562818
SLC25A38P1	-2.44835	0.0105865	0.111873
AL356276.2	-2.44733	0.0220279	0.169549
ALG1L15P	-2.44146	0.00208521	0.0416471
AC002383.1	-2.441	0.0118564	0.119
ANK1	-2.43865	5.76407e-09	1.40318e-06
CDH18	-2.43219	0.00317837	0.0539357
CA10	-2.43025	0.00704933	0.087489
EFCAB14P1	-2.43013	0.00679896	0.0860816
AC016739.1	-2.42762	1.05598e-05	0.000930163
KRT13	-2.42643	0.000703239	0.020671
MAFA	-2.42105	8.43391e-05	0.00474254
KIF4B	-2.4201	0.000335967	0.0124778
CDC14C	-2.41942	0.0163354	0.142114
RPS7P10	-2.41029	3.34036e-05	0.00236011
SYN1	-2.40323	1.91252e-08	4.03256e-06
ARF4P1	-2.4024	0.00773458	0.0927111
KRT8P24	-2.40074	0.00147318	0.0330391
ERVV-2	-2.39616	0.0157138	0.139405
SPCS2P4	-2.39604	2.53034e-06	0.000289561
AC107890.1	-2.39601	0.026837	NA
CDH10	-2.39407	0.00663854	0.0848529
RPL14P1	-2.38973	5.77248e-07	8.38565e-05
SMARCE1P5	-2.38653	0.00219541	0.0428802
AC233279.1	-2.3841	0.0396507	0.233647
SSTR5-AS1	-2.38308	0.0286708	0.196733
PADI3	-2.37964	2.58472e-06	0.000293567
AL158201.1	-2.3768	1.09533e-05	0.000949938
MAPK8IP1P2	-2.37531	0.0242316	0.179296
AC111200.2	-2.36955	0.0108801	0.113473
KLK12	-2.36691	0.00796978	0.0944313
AL807761.2	-2.36462	0.00758216	0.0911803
RBM8B	-2.36241	0.000284449	0.0112014
AC091429.1	-2.36151	0.000242555	0.0101013
AC108479.1	-2.36108	0.00306512	0.0529192
FAM103A2P	-2.36029	0.00220463	0.0429627
RPL24P7	-2.35746	0.0316841	0.20734
AC103770.1	-2.35507	0.045454	0.251048
RPL4P2	-2.35468	0.00359136	0.0581441
SOHLH1	-2.35356	0.00313924	0.0536114
LLPH-AS1	-2.35289	4.68755e-05	0.00305409
EIF3LP1	-2.35148	0.0223475	0.171222
ABHD17AP3	-2.35135	0.00226064	0.0436067
KRT33A	-2.34772	0.000114872	0.00594982
AC092979.1	-2.34725	0.00756138	0.0910834
C10orf82	-2.34567	7.05218e-06	0.00067111
GABRB1	-2.34419	0.00794753	0.0942094
HNRNPLP1	-2.3436	0.00610464	0.0804875
AL031729.1	-2.34309	0.000349702	0.0128103
UBL5P2	-2.34002	0.00695008	0.0868857
NDUFB1P1	-2.33859	0.000764213	0.0219808
AOC1	-2.33469	1.49804e-07	2.60484e-05
AC010343.1	-2.33441	4.06258e-05	0.00278043
CKS1BP7	-2.32981	0.0143988	0.132772
RPL23AP2	-2.32937	9.23072e-06	0.000829464
AC005537.1	-2.32817	0.0042678	0.0647864
SDAD1P2	-2.32756	0.0460807	0.252807
CTAGE10P	-2.32581	0.0108036	0.113229
AC063947.2	-2.32329	0.0414172	0.238356
AC234781.3	-2.32147	0.00081717	0.0231871
AC007238.1	-2.31779	0.000134273	0.00662168
DYNC1I2P1	-2.31355	2.44591e-05	0.00180431
AC007560.1	-2.30992	0.0124013	0.122494
KRT18P14	-2.30737	0.0296424	0.19994
AC069277.1	-2.30479	0.00538542	0.0742972
CYP4F2	-2.30302	0.00095561	0.0254874
DUSP5P1	-2.30253	9.82192e-06	0.000876705
ATP5PBP6	-2.30124	0.0396654	0.233647
MDGA2	-2.30091	0.0312123	NA
AC005840.1	-2.29701	0.000556694	0.0177678
BTF3P10	-2.29619	0.00108357	0.027697
PTP4A2P1	-2.29585	1.54401e-05	0.00128402
CEP57L1P1	-2.29569	0.0269847	0.190157
AL035404.1	-2.29548	0.0311875	NA
AC093155.1	-2.29302	0.0202198	0.161964
RPL10AP2	-2.29174	0.000114528	0.00594982
RPL12P4	-2.29129	2.43371e-05	0.00180027
SUMO1P3	-2.29047	0.000137348	0.0066993
ZIC1	-2.28783	0.000165437	0.00765276
LINC01665	-2.28778	0.0108291	0.113362
AC106760.2	-2.2875	0.041071	0.23723
RPL7AP53	-2.28679	0.00760073	0.091352
RPL7AP30	-2.28465	0.000189234	0.00838957
NDUFA5P11	-2.28416	0.00308863	0.0531197
AC012354.2	-2.28366	0.00208829	0.0416471
PIPSL	-2.28323	5.06186e-06	0.000515386
ZIC4	-2.28241	0.000231568	0.00979609
MKRN9P	-2.27825	0.0154559	0.138375
BX322784.1	-2.27701	0.0187837	0.154615
MYOG	-2.27598	0.010262	0.110315
LINC02261	-2.27526	0.032671	0.210218
SLITRK5	-2.27332	2.62152e-07	4.20354e-05
ADGRD2	-2.2723	0.00112775	0.0284359
AC016712.1	-2.27107	0.00960957	0.105504
ZFR2	-2.26945	0.000677568	0.0201599
RPS27AP11	-2.26659	8.14634e-05	0.0046027
PRMT8	-2.26519	0.000143534	0.00691288
HSPE1P4	-2.26512	0.010053	0.108855
PTPRQ	-2.26352	5.46985e-05	0.00342224
RPL10P16	-2.25579	2.18092e-05	0.00166859
AC097533.1	-2.25488	0.00649518	0.0837065
CHRNA2	-2.253	0.00109748	0.0279356
TOX4P1	-2.25287	0.00306095	0.0528876
AC109635.5	-2.2526	0.00439507	NA
AL161670.2	-2.25071	0.0264998	0.188777
GAPDHP70	-2.23952	0.00382894	0.0605262
AC092324.1	-2.23853	0.046724	0.254718
MKRN4P	-2.23677	0.0139527	0.130821
ZFYVE9P1	-2.235	0.0380542	0.229095
GNGT1	-2.23201	0.0223441	0.171222
TUNAR	-2.23126	0.00113232	0.0284745
KCNK3	-2.22656	1.5284e-07	2.64049e-05
PSMA6P2	-2.22655	0.0271395	0.191047
RPS7P4	-2.22634	0.00101669	0.0264577
AC078817.1	-2.22434	0.00027172	0.0108276
LINC02475	-2.21886	0.00405306	0.0630272
HS3ST6	-2.21799	0.00126611	0.030293
PDCD5P1	-2.21525	0.0211099	0.166278
SEC11B	-2.21501	0.0457429	0.251993
GPR139	-2.21465	0.0143731	0.132718
PSMC1P1	-2.21416	2.24793e-06	0.000262861
CDC27P1	-2.20988	0.0221078	0.170018
AC092916.2	-2.20948	0.0190738	0.156148
TMEM145	-2.20925	4.53528e-07	6.78467e-05
RALYL	-2.20775	0.0440026	0.247047
RPL10P9	-2.20611	1.09342e-05	0.000949938
C12orf56	-2.20589	0.00191113	NA
ST13P19	-2.20557	0.00169677	0.0362578
AC079922.1	-2.19996	9.92574e-05	0.00532983
PHBP8	-2.19787	0.0210742	NA
SLC4A1APP1	-2.19777	0.00180862	0.0377354
TMEM211	-2.19657	0.00146926	NA
AC105383.1	-2.19483	0.00950427	0.104735
KRT8P7	-2.19445	0.00126372	0.0302683
ATRNL1	-2.19373	6.12124e-06	0.000607091
COX20P1	-2.19306	6.23028e-05	0.00374909
FUNDC2P1	-2.18836	2.38071e-05	0.00176594
ASS1P1	-2.1873	0.00470751	0.0686215
GAPDHP60	-2.18588	1.68999e-05	0.00138313
DDX50P2	-2.18487	0.0155024	0.13856
AL049873.1	-2.18311	2.61507e-05	0.00191329
UBE2V1P2	-2.18282	0.00619234	0.0813681
CHRNB2	-2.18062	5.79336e-07	8.38565e-05
RPS20P10	-2.18027	0.00881812	0.100567
DNAJC19P9	-2.18013	0.0012796	0.0304933
AC104837.1	-2.17935	0.01155	0.117021
RANBP20P	-2.1788	0.00284161	NA
RSL24D1P1	-2.17136	0.0346849	0.21743
AL009174.1	-2.1687	0.000127864	0.00643353
FTH1P11	-2.16605	0.00031185	0.0118115
AC026462.1	-2.16589	0.000323846	0.0121626
AL121877.1	-2.16576	0.0249221	0.182041
LINC01807	-2.16538	0.0415991	0.238992
MINOS1P2	-2.16462	0.00107418	0.0275521
PGGT1BP2	-2.16455	0.0183371	0.152211
RPL4P5	-2.1639	9.37795e-05	0.00508827
KCNMB2-AS1	-2.16363	0.000888151	0.0243196
RPS2P2	-2.1635	0.0275113	0.192513
RPS27AP2	-2.16219	0.00130312	0.030742
RPS24P8	-2.16182	0.000281995	0.0111376
BEX1	-2.16016	0.000950781	0.0254092
ATP5MC2P4	-2.15838	0.00805608	0.0949285
AC008026.1	-2.15802	6.70803e-06	0.000653192
FDPSP1	-2.15617	0.0100507	0.108855
KCNH6	-2.15233	0.000948865	0.0254092
IGBP1P1	-2.15185	0.000332797	0.012418
RPL34P18	-2.14993	8.9136e-05	0.00491128
AC106820.1	-2.14913	0.000292931	0.0114013
TERF1P4	-2.14811	0.0125588	0.123098
UNC13A	-2.1472	2.83818e-07	4.52386e-05
CKS1BP2	-2.14546	0.0160155	0.140536
KRT31	-2.14493	0.000268799	0.0107816
AC084200.1	-2.14311	0.0050616	0.0715626
GLRA3	-2.1424	0.0012052	0.0296626
AL590867.2	-2.14189	1.57161e-05	0.00130293
EEF1A1P5	-2.14181	3.93885e-05	0.00270448
ATP12A	-2.13995	0.0026675	0.0483785
AL021939.1	-2.13847	0.0301517	NA
ACTN4P1	-2.13752	0.0148126	0.134937
KRT35	-2.13668	0.0106573	NA
AC022968.1	-2.13532	0.000835007	0.023438
CHRND	-2.13486	0.0339061	0.214693
AC073861.1	-2.13232	4.69181e-06	0.000485683
FTH1P23	-2.12954	0.000253621	0.0103845
AL512633.1	-2.12852	0.00189941	0.039005
GMCL2	-2.12745	0.0246898	0.181085
EPHA6	-2.12741	0.000112124	0.00585273
ARMC10P1	-2.12563	0.00112611	0.0284212
LINC02417	-2.11815	0.00251741	0.046804
HAR1B	-2.11655	0.000275361	0.0109401
ALDH7A1P1	-2.11561	0.00113294	0.0284745
AC114491.1	-2.11556	0.000144702	0.00694414
RCC2P6	-2.10897	0.000353112	0.0128648
SLC22A25	-2.10878	0.00218153	0.0427026
ATP5MDP1	-2.10575	0.00282384	0.0503775
EEF1A1P6	-2.10511	1.32878e-05	0.00112602
RBMS1P1	-2.10442	3.07399e-05	0.00221277
MT1XP1	-2.10435	0.000305717	0.0117057
AC009362.1	-2.10426	0.0155431	0.138831
AC087623.4	-2.10406	0.000148147	0.00709673
AP002982.1	-2.10174	0.0103475	0.110543
RPEL1	-2.1015	0.0120416	0.120161
RPL7AP6	-2.09889	0.000155279	0.00734451
SDHCP4	-2.09733	0.00642439	0.0832018
UGT3A1	-2.09472	0.0212148	NA
RPL7AP66	-2.09134	0.000187933	0.00837397
YWHAQP6	-2.09092	0.000109099	0.00571711
AC093014.1	-2.09058	0.00183665	0.0381235
DHX40P1	-2.08957	0.0117278	0.118152
FBP2	-2.08866	7.00441e-06	0.000669872
ERP29P1	-2.08474	0.00328704	0.0552558
RPS27AP16	-2.08416	2.86897e-05	0.00208198
COL2A1	-2.08358	4.29133e-05	0.00287283
AL135978.1	-2.08348	0.013796	0.129807
AL162311.2	-2.08112	0.0127819	0.124192
GDI2P2	-2.0803	0.000540451	0.0173642
RPS12P23	-2.07784	0.00544691	0.074772
RPS4XP3	-2.07192	0.00186163	0.038465
CELF3	-2.0714	0.000120025	0.00612196
LDHBP2	-2.07052	0.00921998	NA
ALG1L	-2.07043	1.50127e-06	0.000189628
PGK2	-2.06868	0.014985	NA
AC013355.1	-2.06838	0.00246788	0.046359
AC024293.1	-2.0681	6.31389e-06	0.000621594
RPS15AP24	-2.06728	0.00010417	0.00552367
RPL5P34	-2.06662	0.000137265	0.0066993
AL138785.1	-2.06483	0.00466394	0.0682465
AC024587.1	-2.06238	0.0248093	NA
BTF3P5	-2.06217	0.00315879	0.0537606
SRPK2P	-2.0587	0.00896061	NA
HSPE1P5	-2.05754	0.00336465	0.0560664
RPL7AP26	-2.05569	0.00041297	0.0145316
RPS3AP54	-2.05474	0.0137261	NA
CLC	-2.0536	0.00241122	0.0456955
FTH1P8	-2.05343	0.000403031	0.0143135
RPL7P21	-2.05082	0.00207581	0.0415752
RPL5P18	-2.05048	0.010047	0.108855
SCN1A	-2.04869	0.0246732	0.181063
AC016734.1	-2.04853	0.000118453	0.00607001
HNRNPUP1	-2.04743	0.000679213	0.0201864
AC016687.1	-2.04679	0.0284613	NA
MT2P1	-2.04654	0.000104891	0.00555093
AL162151.2	-2.04562	0.000344456	0.0126619
CNTN5	-2.04428	0.00114095	0.028607
AL133370.1	-2.04269	0.000354944	0.0129113
ACP7	-2.03706	0.00248869	0.0466367
AC091804.1	-2.03625	0.00845472	0.0980972
AP003032.1	-2.03445	0.0107158	0.112661
FTH1P16	-2.03369	0.000307309	0.0117057
SNAP25	-2.0328	1.80236e-06	0.00021938
FDPSP5	-2.02726	0.0230678	0.174134
RPL7AP11	-2.0261	0.000879699	0.024242
RAB1C	-2.02575	0.00127995	0.0304933
AL118508.1	-2.02551	0.00339007	0.0563147
HNRNPA1P4	-2.02406	0.00338623	0.0562858
HMGN3P1	-2.01888	0.0465305	NA
AC006122.1	-2.01835	0.00363915	0.0586195
TXNP4	-2.01746	0.00384559	0.0607535
KRT8P49	-2.01722	0.00906703	0.102316
AC023906.1	-2.01625	0.00579114	0.0776312
TPT1P9	-2.01622	4.27397e-05	0.00287283
FLT1P1	-2.01587	0.00968524	NA
TMSB4XP1	-2.0131	0.000592071	0.0185629
RPS2P4	-2.01145	0.000756437	0.0218356
RPL5P22	-2.01082	0.0170169	0.145225
KRT18P68	-2.0091	0.0124971	NA
AP005119.2	-2.00876	0.0248225	0.181727
AL136088.1	-2.00559	0.00438931	0.0659579
UBE2SP1	-2.00195	4.64323e-07	6.86941e-05
CLEC4M	-2.00014	0.0235593	NA
RPL5P29	-2.00002	0.00766841	0.0920416
CTBP2P7	-2	9.26067e-05	0.00504029
RPS27AP12	-1.99616	0.00159006	0.0347581
PA2G4P1	-1.9954	0.00728513	0.0892922
AF121897.1	-1.99234	0.00536194	0.0741596
RPL3P7	-1.99202	0.000306936	0.0117057
MESTP1	-1.98832	0.0282048	0.194647
AC091153.1	-1.98685	8.44795e-05	0.00474254
AC022868.1	-1.98676	0.000406039	0.0144012
SMIM32	-1.98656	0.00937691	0.104232
RPL23AP42	-1.98349	2.21433e-05	0.00168453
ENSG00000264667	-1.98194	0.00798329	0.0945495
EIF4A2P4	-1.98008	0.00375698	0.0597546
HMX2	-1.98001	0.0115761	0.117197
TPRXL	-1.97984	1.77407e-05	0.0014309
RPL22P1	-1.97826	0.00015696	0.00738678
AC005821.1	-1.9774	0.000119413	0.00610238
FTH1P7	-1.97623	0.000598241	0.0186776
AL161909.1	-1.976	0.000116655	0.00601886
PCDHB17P	-1.97543	0.000183577	0.00824804
AC016716.1	-1.97273	0.0278243	0.193455
ST13P4	-1.97263	0.00119671	0.0295622
ATP10B	-1.9718	0.000126893	0.00642333
COPS8P2	-1.97063	0.00875328	0.100169
AC010894.3	-1.96834	0.000308885	0.0117324
RPL4P4	-1.96734	0.000177245	0.00808564
AC105021.1	-1.96714	0.00833311	0.0971882
LHX9	-1.96641	0.0344212	0.216521
WDR72	-1.96288	0.000436294	0.0151531
AL603766.1	-1.96167	0.0173997	0.147213
GRIN2C	-1.96057	1.51175e-08	3.26465e-06
VGF	-1.96002	0.000181487	0.00820924
AL390039.1	-1.95944	0.00681662	0.0861829
AL035411.1	-1.9574	0.000565163	0.0179574
SRP9P1	-1.95671	9.00014e-06	0.000816969
RPS4XP8	-1.95606	0.0174693	0.147616
LINC01293	-1.95455	0.000494846	0.0164813
RPS4XP1	-1.95445	0.000728972	0.0212641
RPL31P61	-1.9535	0.000315845	0.0119122
FTH1P2	-1.95327	0.000243422	0.0101217
MIR4500HG	-1.9519	0.0378073	NA
AP001024.1	-1.95101	0.00253892	0.0469756
BNIP3P30	-1.94986	0.00549039	0.0750494
RPL39P3	-1.94935	0.000196369	0.00864865
AC011005.1	-1.94739	0.0012297	0.0298418
AL512844.1	-1.94708	0.0164038	0.142524
AC098592.2	-1.94529	0.000732641	NA
RPS15AP11	-1.94518	0.000997161	0.0262084
YWHAEP1	-1.94201	0.000391278	0.0139516
SUMO2P1	-1.94071	0.00156867	0.0344548
AC078991.1	-1.94033	0.0429253	NA
HS3ST5	-1.9363	0.00845502	0.0980972
AL080243.2	-1.93485	5.00952e-05	0.00320155
SYP	-1.93407	1.37894e-06	0.000177227
AC079950.1	-1.93401	0.0200966	0.161266
TMPRSS11A	-1.93353	0.0158946	0.140054
RPL22P2	-1.93282	0.000898499	0.024526
AC008481.1	-1.93265	0.000617571	0.0189431
RPL3P2	-1.9315	8.52045e-05	0.00475885
LINC01511	-1.93013	0.020166	0.161581
RPS3AP5	-1.92896	0.000288444	0.0112758
KRT18P18	-1.92764	0.0124888	0.122717
LINC02037	-1.92738	0.0157401	0.139405
VN1R85P	-1.92535	0.000860999	0.0240165
RPLP0P6	-1.92309	0.000476341	0.0161632
AL355601.1	-1.92285	0.00465797	0.0682465
ADH5P4	-1.9228	0.00506699	0.0715632
VWC2L	-1.92196	0.022791	0.173144
UBE2D3P2	-1.92191	0.0176021	0.148316
SERBP1P5	-1.91817	0.000629635	0.0191813
SPINK13	-1.91787	0.00122355	0.0298398
CTNNA2	-1.91569	0.00160857	0.0350197
TRH	-1.91501	0.00255702	0.0471246
EIF4A1P2	-1.91475	0.000997324	0.0262084
AP000654.2	-1.91351	0.0107923	0.113154
KCNU1	-1.91272	0.00328506	0.0552558
FOXD3	-1.91264	0.00139712	0.0321134
EIF4HP1	-1.91237	0.00124281	0.0299821
RPS4XP2	-1.91213	0.00464072	0.0681807
RPL23AP65	-1.90835	0.000166302	0.00766477
HUS1B	-1.9073	0.000528828	0.0171233
EEF1DP1	-1.90716	2.32104e-05	0.00174587
AC243960.2	-1.9067	0.0014519	0.0328875
AC019117.2	-1.90535	0.00531551	0.0737124
P2RY4	-1.90452	0.00048102	0.0162187
ATP5F1EP2	-1.90223	3.18503e-05	0.00227437
LDHAP3	-1.89908	0.000668675	0.0200497
AC025458.1	-1.8988	0.00123423	0.0298557
AC079610.3	-1.89865	0.00787771	0.0937136
MYPN	-1.89845	0.0137175	0.129386
AC113935.1	-1.89749	0.00020746	0.00903129
AC027801.3	-1.89698	0.0268999	0.1901
KC877373.1	-1.89377	0.0442956	NA
AC138392.1	-1.89344	5.4398e-05	0.0034114
TCEA1P2	-1.89281	6.76866e-05	0.00398354
SMPD4P1	-1.89281	0.0125543	0.123098
HSD3BP2	-1.89228	0.0412154	0.237705
AC062028.2	-1.89056	0.0154765	0.138466
AL589674.1	-1.88785	0.0106518	0.112252
RPS4XP6	-1.88757	6.07148e-05	0.00367003
PSMC1P9	-1.88556	0.00494451	0.0708422
HMGA1P3	-1.88152	0.00846462	0.0981237
AC067930.2	-1.88014	0.00334103	NA
RPSAP15	-1.87735	5.73814e-05	0.00350813
LYPLA2P2	-1.87673	0.00555802	0.0756263
OLA1P1	-1.87638	0.000644094	0.0194668
AL355032.1	-1.87631	0.000345301	0.0126664
BRINP2	-1.87625	0.00188138	0.0387835
AC113404.3	-1.87375	0.00129067	0.0306397
GNG13	-1.87173	0.000126313	0.0064061
CDC42P6	-1.87152	0.000337891	0.0125146
FRMD8P1	-1.87004	0.0447155	NA
CHCHD2P6	-1.86679	0.000375396	0.0135112
AC098828.3	-1.86406	0.00856708	0.0989259
RPS27AP1	-1.86338	0.0158583	0.139862
ACTBP2	-1.86268	0.00821613	0.0963694
CPB2	-1.86215	0.00252637	0.0468823
RUNDC3A	-1.85989	8.90768e-05	0.00491128
IP6K3	-1.85929	0.00159206	0.0347726
ANXA2P1	-1.85675	0.00713161	0.0882487
AC010878.1	-1.85548	0.0331644	0.212154
CST9LP2	-1.85242	0.0479929	NA
AC092597.1	-1.85242	0.000300327	0.0115714
AL354984.2	-1.84773	0.0224351	0.171648
ACTBP7	-1.84511	0.0184911	0.153017
SELENOTP1	-1.84248	0.00177995	0.0374712
NRXN1	-1.84164	2.69487e-05	0.00196096
PKP4P1	-1.8411	0.0362554	NA
ST13P5	-1.8408	0.00118791	0.0294537
ZIM2	-1.83979	0.00662363	0.0847837
AC034236.1	-1.83885	0.00012862	0.00644977
HNRNPKP4	-1.83732	0.000900301	0.0245502
ENSG00000244382	-1.83705	0.048865	NA
NOC2LP2	-1.83523	0.00694778	0.0868857
AC016582.2	-1.83434	0.000389984	0.0139516
RPS7P11	-1.83349	0.000169039	0.0077642
DHFRP1	-1.83274	6.79695e-07	9.52925e-05
AL031133.1	-1.8315	0.00920374	0.103164
IL19	-1.82776	0.00120828	0.0296837
GLDC	-1.82684	0.000121898	0.00620569
HSPA8P1	-1.82677	0.000224043	0.00960139
ENSG00000205246	-1.82561	6.37541e-05	0.00381925
AC073508.1	-1.82553	0.00689249	0.0866137
HNRNPLP2	-1.82429	0.00110512	0.0280768
ZNF209P	-1.82318	0.00104639	0.0270467
CNOT7P1	-1.82251	0.0443657	0.247867
RPL15P3	-1.81994	5.65287e-05	0.00347983
AC244034.1	-1.81982	0.0132191	0.127027
SKP1P1	-1.81816	0.000171314	0.00785522
AC136632.2	-1.81752	0.00528097	NA
KRTAP3-3	-1.81465	0.0481021	0.259223
FAM45BP	-1.81398	0.00089158	0.0243869
BMP3	-1.81271	0.00162758	0.0352047
TAS2R3	-1.81044	6.67602e-05	0.0039551
LINC00992	-1.81006	0.00117062	0.0291327
UPK1B	-1.80899	0.0396356	NA
TUBBP1	-1.80833	0.00156975	0.0344548
PRELID3BP10	-1.80778	0.0354131	NA
AC004057.1	-1.80772	0.000637264	0.0193477
EIF2S3B	-1.8075	0.00123271	0.0298557
AC008126.1	-1.80671	0.0359289	0.222097
YBX1P1	-1.80667	0.00288317	0.0509945
NUFIP1P	-1.80579	0.0322363	0.208861
AC023512.1	-1.80358	0.0157496	0.139405
LINC02533	-1.80327	0.00579523	0.0776312
AP002784.2	-1.80282	0.00141081	0.0322896
CLIP1-AS1	-1.80205	0.000835579	0.023438
ANP32AP1	-1.8012	0.0148254	0.134937
PHKA1P1	-1.80094	0.000673968	0.0200851
AL450487.1	-1.79968	0.035307	0.220044
BZW1P1	-1.79876	0.0404371	0.235236
TRIM55	-1.79843	0.000667053	0.020025
AC022150.3	-1.79382	0.000327526	0.0122664
CACNA1B	-1.79227	0.000265407	0.0106873
AL591623.1	-1.79147	0.000572053	0.0180642
VDAC1P11	-1.79129	0.00351993	0.0575086
LINC01143	-1.79048	0.0146704	0.134398
EIF4A1P10	-1.78987	0.000502305	0.0166469
SEPT7P7	-1.78825	0.010423	0.110933
AC005912.1	-1.78783	8.05416e-05	0.00456937
ARPC3P1	-1.78684	0.00134231	0.0312833
AC079944.2	-1.78322	7.81296e-05	0.00447999
AC000089.1	-1.78118	0.00029686	0.0115208
MUC6	-1.78034	0.00724368	0.0890184
AL138725.1	-1.78009	0.0340524	NA
ATP5PBP7	-1.7782	0.0372362	0.226802
GCOM2	-1.77258	0.00393052	0.0615866
AP001324.1	-1.77257	8.84028e-05	0.00490114
AC129507.4	-1.77241	0.00334073	0.0558582
RPS15AP40	-1.77238	0.0425047	0.241861
EEF1A1P19	-1.77166	4.65993e-05	0.00305052
HSP90AB2P	-1.76897	4.24826e-05	0.00286964
EIF4A1P4	-1.76863	0.00677699	0.085966
AC104996.2	-1.76792	0.046399	0.253848
TPM3P8	-1.76759	0.00179822	0.0376341
FGF7P1	-1.76744	0.00644315	0.0832696
EIF4BP7	-1.76742	0.000639994	0.0193866
RPL19P16	-1.76663	0.0161067	0.140811
CA1	-1.76649	0.0254238	0.183788
SERBP1P1	-1.76327	0.00465299	0.0682465
Z95327.1	-1.76221	0.0192995	NA
KRT18P11	-1.76152	0.00315402	0.0537606
HSPE1P3	-1.76134	0.000506773	0.0167743
AC083873.1	-1.76003	0.00376644	0.0597853
EEF1B2P3	-1.7576	0.000141312	0.00682062
AL354702.1	-1.75731	0.000258544	0.0105058
TRDN	-1.75596	0.000479097	0.0161986
ST13P18	-1.75521	0.00801711	0.0947406
AC117382.1	-1.75408	0.00246345	0.0463572
AC092818.1	-1.75316	0.00876474	0.100207
SEPT7P6	-1.75314	0.0138391	0.129938
RPL18AP3	-1.75225	0.000312832	0.0118319
CACYBPP2	-1.75143	0.000137153	0.0066993
TLX1	-1.75025	0.0139768	0.130864
CALM2P2	-1.74993	0.000335922	0.0124778
LINC01522	-1.74902	0.00154457	0.0341194
TFPI2	-1.74853	0.000896682	0.0245014
AK2P2	-1.74702	0.0416416	0.239185
AC007229.1	-1.74686	0.00186971	0.0385724
AC098934.3	-1.74642	0.000830694	0.023403
TGM3	-1.74565	0.000610404	0.0188528
DISP2	-1.74472	1.5079e-05	0.0012579
AP001880.2	-1.74439	0.0378938	NA
AC116348.2	-1.74419	0.00496165	0.0709721
KCTD9P2	-1.74392	0.00154201	0.0341194
FTH1P12	-1.74378	0.00140225	0.0321731
AL049779.2	-1.74062	0.0249873	0.182343
AL139095.2	-1.73995	0.00119956	0.0295782
SYT5	-1.73947	0.00767805	0.0921159
BCL2L12P1	-1.73914	0.0470574	NA
AC231533.2	-1.73832	0.000912704	0.0247623
AC015911.4	-1.73481	0.00558511	0.0757257
EIF4A1P7	-1.73447	0.0309312	0.204816
AC005822.1	-1.73408	0.00231257	0.0442644
ENSG00000236983	-1.73352	0.00349778	0.0573341
AC104563.1	-1.73304	0.00287656	0.0509111
AC012066.1	-1.73302	0.0327687	0.210528
FAM25A	-1.73284	0.0300207	0.20168
HNRNPA1P7	-1.7317	0.000875633	0.0242228
FGB	-1.73094	0.0120077	0.120158
AL596087.1	-1.73006	0.00420605	0.0642064
FNTAP2	-1.72959	0.00228075	0.043812
NHLH2	-1.72903	0.0043195	0.065312
PCSK2	-1.72855	0.00474233	0.0687369
SRP14P2	-1.72578	0.00275143	0.0495603
UBE2D3P1	-1.72447	0.00713968	0.088267
SDCBPP3	-1.72403	0.025923	0.186103
AC092115.1	-1.72398	0.00360859	0.0583167
LINC01443	-1.72394	0.00620412	0.0813983
AC024619.4	-1.72281	0.0234626	0.175987
ZDHHC22	-1.72243	0.0103935	0.110765
AC068858.1	-1.72224	0.0112981	NA
AC131235.1	-1.72211	0.000184522	0.00827661
RPS20P22	-1.7211	8.41283e-05	0.00474254
AC020688.1	-1.72093	0.00976579	0.106956
ENSG00000267230	-1.72064	0.00304272	NA
TXNP6	-1.71924	0.00878888	0.100368
SFTPA2	-1.71864	0.000463483	0.015871
AC100826.1	-1.71767	0.00408018	0.0631771
AC011467.1	-1.71706	0.018751	NA
NAMPTP1	-1.71692	5.97749e-06	0.000595038
XRCC6P2	-1.71165	0.00101329	0.0264205
AC092296.1	-1.71059	0.0127982	NA
BFSP2-AS1	-1.70965	0.00158145	0.0346265
AL450405.1	-1.70861	0.000238413	0.00999095
RNA5SP61	-1.70817	0.0234201	NA
KAZN-AS1	-1.70797	0.00994596	0.108353
AP004290.1	-1.70446	0.0119783	NA
E2F6P1	-1.70393	0.0420408	0.240343
BTF3L4P2	-1.70271	0.00024845	0.0102354
EIF5AP4	-1.70045	0.0280105	0.194066
GPR83	-1.70004	0.000797373	0.0226667
RPL21P135	-1.6993	0.00806917	NA
AC108161.1	-1.69884	0.00691992	0.0867111
TLK2P1	-1.69814	0.000510918	0.016831
AC110998.1	-1.6979	0.000615736	0.0189085
AL157777.1	-1.69738	0.0309477	0.204824
CHCHD2P9	-1.69707	0.00623318	0.0816196
XKR9	-1.69674	0.000100315	0.00532983
FAM133DP	-1.69528	0.00373592	0.0596899
AC021504.1	-1.69477	0.0444438	0.247931
AP003059.2	-1.69468	0.00290771	0.0512176
CHCHD3P3	-1.69356	0.0297727	0.200517
GLUD2	-1.69265	3.51949e-05	0.00247362
RPL26P30	-1.69226	0.00870685	0.0999365
ALOX12P1	-1.69125	0.0148926	NA
AL359918.1	-1.69058	0.0269057	0.1901
FO393415.1	-1.68953	0.000514873	0.0169169
SEPT10P1	-1.68928	0.012648	0.123418
HNRNPCP6	-1.68897	0.019899	NA
ZC3H11B	-1.68766	0.00908056	0.102376
CIAPIN1P	-1.68744	0.0105673	0.111864
PXDNL	-1.68732	4.44054e-05	0.00294822
RPS29P3	-1.6835	0.0268856	0.190058
RAC1P2	-1.68307	0.000187944	0.00837397
BMP5	-1.68301	0.000263721	0.0106354
CSNK2A3	-1.68167	0.000830339	0.023403
AP005120.1	-1.68064	0.0137175	0.129386
EIF2S2P3	-1.67783	0.00107689	0.0275914
CITED1	-1.67641	0.000256837	0.0104639
RPL34P34	-1.67634	0.00197977	0.0402233
MRPL3P1	-1.67602	0.027797	0.193455
PCDHGB1	-1.67571	9.28832e-06	0.000831848
AL513175.1	-1.67478	0.0279559	0.193888
AC005832.3	-1.67431	0.0324405	NA
AC008427.1	-1.67397	0.0475789	0.257335
RGS8	-1.67382	0.00406499	0.0631056
NPM1P6	-1.67334	0.00151295	0.0337054
PTPN2P1	-1.67239	0.00688194	0.0866137
AC087854.1	-1.67229	0.0016831	0.0360849
ST13P6	-1.67039	0.00177229	0.0373688
FAM180B	-1.67029	2.37626e-05	0.00176594
EIF5AL1	-1.67028	0.000416337	0.0146308
CYCSP55	-1.67	0.0373865	0.227273
TPT1P4	-1.66674	7.04899e-05	0.00411237
RPL7AP34	-1.66619	0.0295115	0.199509
TMEM179	-1.66336	0.0213771	0.167037
QRSL1P3	-1.66146	0.00447094	NA
RPL37AP1	-1.66004	0.00108397	0.027697
CBX1P1	-1.65923	0.0321251	0.208696
BX322635.1	-1.65864	0.0120021	NA
EEF1B2P6	-1.65711	0.000281987	0.0111376
RNU4-25P	-1.65513	0.0078093	NA
AP003717.1	-1.6551	0.00280281	0.0500358
CENPCP1	-1.65472	0.0314405	0.206605
RNA5SP18	-1.65409	0.0368291	NA
AC108734.3	-1.65292	0.0275131	0.192513
FTH1P3	-1.65224	0.00223534	0.0433126
NAP1L1P3	-1.65066	0.00929944	0.103888
RPL5P4	-1.65048	0.000598453	0.0186776
CBX3P9	-1.65021	0.00293763	0.051383
DSCAML1	-1.64882	9.03912e-05	0.00496003
NRG3	-1.64722	0.000427987	0.0149812
CDK7P1	-1.64721	0.0411961	0.237645
ELL2P1	-1.64669	0.00198867	0.0403429
RPL7AP31	-1.64656	0.0157301	0.139405
CCDC58P3	-1.64446	0.0326415	0.210146
AC005336.2	-1.64405	0.0248248	0.181727
AP003080.1	-1.64391	0.000131931	0.00655447
NAP1L4P3	-1.64345	0.0401441	0.234763
AC138932.3	-1.64329	0.000433954	0.0151261
RPL37P6	-1.64238	0.00652285	0.0839369
PHGR1	-1.64223	0.00495125	0.0708629
AC134050.1	-1.6405	0.0099659	NA
FAM192BP	-1.63898	0.0138491	0.129987
AC073909.1	-1.63764	0.00940132	NA
OR7E122P	-1.63698	0.0430001	0.243488
WASF4P	-1.63359	0.00175609	0.037247
ADCY1	-1.63192	1.36769e-05	0.00115533
ISCA1P1	-1.63174	0.0100242	0.108776
DLK1	-1.62968	0.0110018	0.113967
CFHR3	-1.62966	0.00715542	0.0884208
SPINK9	-1.62958	0.0111906	NA
SERPINA12	-1.62694	0.00126329	0.0302683
ZNF676	-1.6259	1.32579e-05	0.00112602
AC007318.1	-1.62285	0.000696779	0.0205262
HNRNPA3P5	-1.62154	0.00556434	0.0756671
AC073573.1	-1.62152	0.00155966	0.0343175
SUPT16HP1	-1.621	0.000189099	0.00838957
RPL5P17	-1.6209	0.00541403	0.074615
AC011498.3	-1.62067	0.0175181	NA
TDRD12	-1.62053	0.000100285	0.00532983
AL137792.1	-1.61892	0.0488355	0.261596
Z97353.1	-1.61836	0.00435601	0.0657211
ANP32C	-1.61746	0.0251335	0.182689
ALX3	-1.6114	0.0115301	0.11701
PDIA3P1	-1.61073	4.48208e-05	0.00296349
SCGB2B3P	-1.61054	0.00793034	0.0940889
MORF4	-1.60803	0.0180087	0.15023
PPIAP29	-1.60692	0.000514571	0.0169169
IGHD3-3	-1.60572	0.0455411	NA
HNRNPA3P3	-1.60358	0.0229095	0.173522
PCSK1N	-1.60203	0.000873171	0.0242047
DCAF12L2	-1.60118	0.00104525	0.0270431
AC021231.2	-1.60116	0.00192661	0.0393523
AC008507.2	-1.59875	0.0126399	0.123418
RGS9	-1.59767	7.06749e-06	0.00067111
TEX19	-1.59682	0.00126873	0.0303069
LINC01219	-1.59679	0.0230424	NA
FCRLB	-1.59664	9.25193e-05	0.00504029
ATP5F1CP1	-1.59614	0.0215646	0.168037
DMRTC2	-1.59384	0.0320633	0.208696
AC008738.1	-1.59378	0.0141896	NA
AL390728.1	-1.59264	0.036131	0.223187
CASC4P1	-1.59213	0.00923522	0.103424
SSTR5	-1.59199	0.0293889	0.199109
AC104073.2	-1.59197	0.0251564	NA
KLK3	-1.59195	0.0161436	0.141042
ENSG00000266252	-1.59156	0.00615348	NA
AL049712.1	-1.59143	0.0118118	0.118641
ELFN2	-1.59141	0.000548385	0.0175444
SEZ6	-1.59036	0.000887511	0.0243196
RBBP4P1	-1.58976	0.00587442	0.078271
NXPH1	-1.58969	0.0362287	0.223483
H3F3C	-1.58948	0.000823851	0.0232712
RPL31P2	-1.5882	0.0231313	0.174451
AC020928.3	-1.58693	0.0266418	NA
PLA2G12AP1	-1.58591	0.000586955	0.0184261
AC113398.1	-1.58586	0.0164699	0.142615
RNPS1P1	-1.58576	0.00255295	0.0471144
ST13P15	-1.58452	0.00523678	0.0729607
AL109766.1	-1.58256	0.0108757	0.113473
RBM17P4	-1.58119	0.0384397	0.230301
AP000436.1	-1.57952	0.0222665	NA
AL353997.2	-1.57914	0.0255876	NA
AL161787.1	-1.57785	0.000486407	0.0162813
CYP2T1P	-1.57782	0.000610344	0.0188528
LIN7A	-1.57727	6.95515e-06	0.000667544
RPS6P25	-1.57665	1.42475e-05	0.00119225
IL17C	-1.5762	0.0410244	0.237035
AL121929.1	-1.57562	0.0247639	0.181529
AC011306.1	-1.57299	0.0238846	0.177859
GLRX3P2	-1.5722	0.0230183	0.174054
AL392183.1	-1.57179	0.0011929	0.0295226
38047	-1.57172	0.000473628	0.0160949
AL450063.1	-1.56842	0.017137	0.145768
EIF4A1P5	-1.56817	0.047603	0.257362
CLIC1P1	-1.56724	0.0124202	0.1225
HAR1A	-1.56514	0.000182485	0.00823231
AL358472.1	-1.56355	0.0134639	0.128152
AL158850.2	-1.56336	0.00568589	0.0767037
RSPO2	-1.56188	0.0426077	NA
SLC8A2	-1.56106	0.00152552	0.0338726
ZNF99	-1.56095	0.00243326	0.0460259
AL138799.1	-1.56009	0.00571128	0.0769687
AL133260.1	-1.55978	0.000624246	0.0190388
AL033519.2	-1.5591	0.00115622	0.0289004
HNRNPA1P10	-1.55769	0.000819142	0.0231871
ATP6V1B1-AS1	-1.55699	0.0128154	0.124419
U40455.1	-1.55667	0.0283018	NA
AC068025.2	-1.55631	0.00395964	0.0619178
AL080243.1	-1.55609	0.04091	0.236719
OSTCP1	-1.55601	0.0498434	0.263544
TMSB4XP8	-1.55584	0.000520068	0.0169932
LINC01768	-1.55577	0.0417448	0.239367
POLRMTP1	-1.55544	0.000144475	0.00694414
SYT13	-1.55486	0.00375531	0.0597546
AC083904.1	-1.55486	0.0376551	0.228129
RPL13AP7	-1.5548	0.0017904	0.0376026
SMIM34A	-1.55441	0.00154376	0.0341194
RPL3P9	-1.55351	0.0321518	0.208718
AC011294.1	-1.55333	0.0456808	0.251799
ATP6V1B1	-1.55315	0.00025357	0.0103845
KRT18P48	-1.55298	0.0337589	0.214166
LINC00589	-1.55029	0.000778662	0.0223005
MEI4	-1.54897	0.0110722	0.114563
NDUFV2P1	-1.54889	0.00210364	0.0417888
SHISA7	-1.5473	0.00205441	0.0412137
SLC28A2	-1.54729	0.0282143	0.194647
RPS3AP6	-1.54607	0.000818662	0.0231871
WDR45BP1	-1.546	0.0171184	0.145708
AL158050.1	-1.54548	0.00251076	0.0467871
AC004386.1	-1.54481	0.0497258	0.263414
RBBP4P2	-1.54345	0.00100871	0.0263783
SOX2	-1.5433	0.0141073	0.131461
EYA1	-1.54319	0.000445004	0.0154157
AC108025.2	-1.54301	0.0373752	NA
PRELID1P1	-1.54245	0.00830829	0.0971102
OR4K12P	-1.54139	0.0357347	0.22166
ALOX15B	-1.54111	0.000908684	0.0247464
IGLV9-49	-1.53811	0.000522577	0.0170031
BTF3L4P1	-1.53758	0.0450835	0.249792
SETP14	-1.53589	0.00283077	0.050422
CYP51A1P2	-1.53532	0.00195474	0.0397751
EMX1	-1.5348	0.0011112	0.028151
INTS6P1	-1.53387	0.00600069	0.079469
PDCL3P5	-1.5278	0.00345942	0.0570772
ELK2AP	-1.5268	0.049578	0.263128
FCAMR	-1.52552	0.0177002	0.148855
40603	-1.52532	0.0468075	0.254827
GACAT2	-1.52343	0.022449	0.171705
AC138965.2	-1.52261	0.00780012	0.0932879
NALCN-AS1	-1.5219	0.0137069	0.129377
IGLV1-41	-1.52104	0.00927438	0.103689
AC016769.3	-1.51872	0.0291287	0.198173
AC116533.1	-1.51868	0.000732027	0.0213265
PAEP	-1.515	0.0177492	0.148993
AC091729.1	-1.51367	0.018423	NA
PTMAP2	-1.51299	0.00420604	0.0642064
PSMA6P1	-1.51136	0.00409599	0.0631771
BCAS2P2	-1.51095	0.00299228	0.0520645
RPL3P4	-1.51049	0.000553197	0.0176772
CHRNA3	-1.50952	0.000153016	0.00725217
TLE1P1	-1.50936	0.000488783	0.0163102
LINC01983	-1.50914	0.0165696	0.142977
KRT8P26	-1.50866	8.86645e-05	0.00490549
CTNNA1P1	-1.50693	0.0183259	0.152164
AC005757.1	-1.50412	0.0132057	NA
AP003071.1	-1.50338	0.00122089	0.0298398
RPL10AP6	-1.50133	0.000351636	0.012846
AP000842.3	-1.4987	0.0235111	NA
AC090589.1	-1.4982	0.00199055	0.0403504
HSPA8P9	-1.49774	0.00494999	0.0708629
HNRNPKP1	-1.49695	0.00510393	0.0718153
KRT8P30	-1.49667	0.0471857	NA
RPL21P44	-1.49529	0.00400709	NA
NPM1P24	-1.49445	0.010753	0.112874
IGHV4OR15-8	-1.49413	0.00118643	0.0294441
MROH2A	-1.49399	0.0319028	0.208249
AC012085.1	-1.49338	0.0249618	0.182232
CBX1P2	-1.49325	0.0346874	0.21743
MAST1	-1.49251	0.000157997	0.00742252
HMGCLL1	-1.49223	0.000884585	0.0242994
AL122020.1	-1.49135	0.000261791	0.0105895
AC091544.2	-1.49071	0.0022313	0.0433126
BMPR1APS2	-1.48869	0.0025484	0.0470627
HNRNPA1P48	-1.48831	0.000690352	0.0204268
AL391058.1	-1.48771	0.0172675	0.146465
AC110760.2	-1.48611	0.0344724	0.216766
CR2	-1.48524	0.00465902	0.0682465
GABRG3	-1.48305	0.0425049	0.241861
MKRN7P	-1.4829	0.0413739	0.238236
RPL34P31	-1.48228	0.0352169	0.219828
PPIAP22	-1.48138	0.00123031	0.0298418
HSPE1P6	-1.48014	0.0156391	0.139308
ATF4P3	-1.47932	0.0199678	0.160715
DCAF13P1	-1.47927	0.0049993	0.0710946
AC027801.4	-1.47834	0.0276606	0.193126
HMGN2P3	-1.47804	0.000356797	0.0129462
HCG9	-1.47776	0.00184882	0.0382891
HSP90B3P	-1.47736	0.0442945	0.247727
SNORA15B-2	-1.47539	0.0207425	NA
NPM1P27	-1.47488	0.00464162	0.0681807
CALHM1	-1.47481	0.00178802	0.0375821
AC062028.1	-1.47353	0.0028385	0.0505045
EIF3FP3	-1.46955	0.000269761	0.0107816
FO393409.1	-1.46926	0.0224343	0.171648
ABHD17AP6	-1.46882	0.0116487	0.117576
GSTA3	-1.4684	0.0217262	0.16834
PA2G4P4	-1.46723	0.00321887	0.0544411
AC078922.1	-1.46704	0.0200771	0.161206
LINC01269	-1.46525	0.00318964	0.0540583
UGT2B28	-1.46491	0.0132524	0.12712
AL136454.1	-1.46436	0.00091027	0.0247464
AC113208.2	-1.46264	0.0424453	NA
AL021068.2	-1.46251	8.04278e-05	0.00456937
HSPA8P8	-1.46246	0.00240958	0.0456955
ARTN	-1.46245	6.78313e-06	0.000658111
AC087477.6	-1.46142	0.0267851	NA
BRD7P2	-1.46005	0.00920099	0.103164
VWA5B2	-1.45937	0.000650182	0.0196065
ENSG00000265804	-1.45925	0.0423716	NA
YBX1P10	-1.45907	0.0156863	0.139372
STH	-1.45896	0.000434183	0.0151261
AL358942.1	-1.45885	0.0463533	0.253788
AC008808.2	-1.45878	0.0392554	NA
SPINK5	-1.45745	0.000262464	0.0106007
KRT18P15	-1.45697	0.0103658	0.110543
FTH1P5	-1.45678	0.00587515	0.078271
POTEF	-1.45471	0.0094855	0.104735
RPL7P46	-1.45467	0.00684972	0.0864453
AC127496.2	-1.45442	0.00197527	0.0401622
AC022182.3	-1.45316	0.0114943	0.11678
PYY	-1.45309	0.000409393	0.0144627
NPM1P39	-1.45234	0.0189128	0.155401
AP3B2	-1.45228	0.000306208	0.0117057
DHRS9	1.46165	2.66235e-05	0.00194257
ACTA1	1.48545	0.000500159	0.0166169
AC063977.6	1.49146	0.00225557	NA
AC016717.2	1.49562	0.0112261	0.115647
AC104472.2	1.51802	0.00281458	NA
MTRNR2L1	1.52322	0.00518102	0.0724477
SOD1P1	1.5233	0.0355362	NA
TCN1	1.52909	0.00548998	0.0750494
SLC35D3	1.52962	0.00527519	0.0733397
IGHV3OR16-7	1.55542	0.0131382	NA
KLRF2	1.56389	0.0294304	NA
LINC02195	1.57101	1.59782e-05	0.00132056
PTHLH	1.59176	0.000540809	0.0173642
LMO1	1.61176	0.00291754	0.0512301
AC027013.1	1.61197	0.0168849	NA
AC125494.3	1.61415	0.0271378	NA
MTCYBP35	1.62909	0.0345095	NA
AL512363.1	1.63347	0.00684951	0.0864453
AF233439.1	1.64008	0.00391729	0.0614872
CRABP1	1.64353	0.00291109	0.0512176
MTAPP1	1.64683	0.0036647	NA
IHH	1.64855	0.0189926	NA
AC015908.2	1.65468	4.53229e-06	0.00047224
AF015262.1	1.67399	0.00156098	0.0343184
C9orf92	1.6903	0.0106663	NA
CYP4Z1	1.69058	0.00311719	0.0534392
S100A7	1.73241	0.0140083	0.130976
CYP4A22	1.73473	0.000758137	0.021853
AL133387.1	1.74689	4.1888e-05	0.0028441
NTF3	1.8109	2.47744e-05	0.00182255
CSN3	1.81968	0.0152864	0.137501
ENPP7P6	1.82833	0.00982071	NA
KRT27	1.8383	0.00211938	0.0419768
AC020741.1	1.83949	0.044335	NA
AL136987.1	1.84564	0.00700817	0.0871643
AC079062.1	1.85739	0.0175186	NA
ARPP21	1.86714	0.00336856	0.0560965
LINC01681	1.88276	0.0456883	NA
S100A9	1.88916	5.60926e-05	0.00346894
IGFL3	1.88955	0.000159988	0.00748977
MGAM2	1.89993	1.75826e-05	0.00142244
GSTA2	1.90555	0.00334694	0.0558756
AC007563.1	1.91274	0.0012577	0.0301781
SYCP1	1.91894	0.0152519	0.137298
NTNG1	1.96346	0.00161948	0.0351559
C8B	2.0346	0.00577881	0.0776239
AC108673.1	2.07185	0.00248632	NA
AP003472.1	2.0768	0.000245705	0.0101849
TRPA1	2.0996	0.000285023	0.0112076
CSN1S1	2.18841	0.0170922	0.145531
AC007563.2	2.19	0.000411553	0.0145008
MAGEA4	2.2055	0.0317932	NA
AC008591.1	2.2092	0.0248603	NA
HOTTIP	2.21327	0.0254149	NA
AC007563.3	2.22123	0.00369453	0.0592408
PROKR1	2.22884	0.00103112	0.0267552
TBR1	2.24873	0.00205397	NA
CBLN2	2.54154	7.98333e-05	0.00454846
ODAPH	2.58449	5.30099e-09	1.30229e-06
CXCL13	2.6966	4.56372e-08	8.66718e-06
KPNA2P2	2.95204	0.0134869	0.128296
AP005901.3	3.17381	0.00219258	0.0428802
DIRC3-AS1	3.52856	3.28997e-07	5.00562e-05

## Sheet: Luminal B
Genes	Log2FoldChange	p-value	Adjusted p-value
ELAVL3	-4.85819	1.21223e-05	0.0047479
MUC2	-4.62786	4.3505e-09	3.07572e-05
PRSS1	-3.9863	2.34896e-05	0.00724848
TRH	-3.52801	1.32436e-06	0.00121032
VWC2L	-3.34091	0.000720764	0.0500669
LINC00668	-3.26852	0.00281451	0.0874659
KIF3AP1	-3.09394	0.00298778	NA
INA	-3.05316	0.000377345	0.0381597
MAGEA6	-3.01244	0.0391706	0.258634
NKX2-5	-2.96303	0.000413407	0.0395381
AC125603.1	-2.93752	7.20125e-05	0.014932
LINC00052	-2.8838	0.00134404	0.0661416
SMIM32	-2.86069	0.000146997	0.0226586
AL354993.2	-2.8565	0.0154401	0.170904
FAM135B	-2.81877	4.04373e-07	0.000525153
CARTPT	-2.80936	0.00159224	0.070536
PCSK2	-2.79688	0.00178907	0.0738169
DCAF12L2	-2.78997	9.04568e-06	0.00421136
DCAF12L1	-2.78356	0.0483094	NA
BRINP2	-2.69955	7.46365e-06	0.00391841
AC073525.1	-2.69059	0.0165945	0.17568
AL359764.1	-2.68909	0.00416649	NA
FOXA3	-2.66074	2.52521e-05	0.00759873
LINC01522	-2.63805	2.11997e-05	0.0070253
AC004969.1	-2.56762	0.00244963	0.082462
PCSK1	-2.56686	4.78118e-06	0.00294939
AC092447.5	-2.55295	0.0324047	NA
AC011487.2	-2.54443	0.00222933	0.0791546
LINC00518	-2.52119	0.00857245	NA
PCDH10	-2.5073	9.85673e-06	0.00423574
P2RX2	-2.5028	0.000291088	0.0331752
PLP1	-2.47364	4.60161e-06	0.00294939
PIRT	-2.44576	0.0221471	NA
RP1	-2.4444	8.75547e-08	0.000166186
KIF5A	-2.43317	1.4673e-07	0.000226285
DPY19L2P4	-2.42314	1.12526e-05	0.00455176
KLHL1	-2.41727	0.0280026	0.220896
AC017037.2	-2.40249	0.00733552	0.126842
GABRG3	-2.40058	0.0280492	NA
SLC30A8	-2.39602	0.000200893	0.0275391
LINC02177	-2.38406	0.00144498	0.067914
AL513323.1	-2.37773	0.0459011	NA
PPM1E	-2.3532	1.30248e-06	0.00121032
AC125603.2	-2.35116	1.77497e-05	0.00625678
EPHA6	-2.33798	3.12713e-05	0.00866987
AP001180.4	-2.33591	0.0270266	NA
SYT14	-2.33546	0.000790248	0.0517225
SYT10	-2.32634	0.00931709	NA
LINC01234	-2.32316	0.000736708	0.0500779
AC074194.1	-2.29857	0.0126262	NA
CHRNA4	-2.27794	0.0148133	0.168987
SLC1A6	-2.27553	0.0111999	0.152138
AC124017.1	-2.26244	0.0123665	NA
LINC02197	-2.20219	0.0342063	0.243057
TMEM179	-2.19535	0.00888904	0.136669
AL136088.1	-2.19279	0.0299751	NA
AP001099.1	-2.18513	5.75721e-05	0.0135886
GPAT2P1	-2.15565	0.00220436	0.0788097
PCDHB1	-2.14436	0.0417922	NA
TAS2R3	-2.1334	0.000931088	0.0549838
NSG2	-2.13174	0.000275461	0.0325106
CYP24A1	-2.12572	0.00175183	0.0735284
AC120036.1	-2.12048	0.0115918	NA
SEPT7P3	-2.10406	0.00685412	NA
RALYL	-2.10056	0.0195836	0.18891
AC117383.1	-2.09134	0.00461989	NA
ATP2B3	-2.08785	0.00850054	NA
ADAM18	-2.0775	0.0117277	NA
FAM91A3P	-2.07324	0.0100228	NA
GNAT3	-2.07079	0.0309728	NA
NDP	-2.05523	0.000197982	0.0274204
LRRC53	-2.05417	0.0485379	NA
PXDNL	-2.03162	5.17011e-06	0.00311153
DLK1	-2.01655	0.00280643	0.0873822
GLYATL1P2	-2.01	0.00372876	0.0959407
ALOX15P2	-2.00245	0.0266325	0.215886
SEZ6L	-1.99745	0.000467357	0.0414112
AL356479.1	-1.98546	0.00107761	0.0588609
AMER3	-1.9634	0.0497624	0.285755
VIL1	-1.96181	0.000355253	0.036768
ADAM2	-1.94089	0.0431217	0.270332
WSCD2	-1.93605	7.84605e-06	0.00400076
ART4	-1.93571	0.000293279	0.0331957
LINC02074	-1.93273	0.032827	NA
CA1	-1.9321	0.0360988	NA
ASCL1	-1.9087	0.0152492	0.170167
MIR30C2	-1.90339	0.00781935	0.131612
ABHD2	-1.89507	1.28292e-07	0.00021104
MYT1	-1.88236	0.000204609	0.0276171
ACP7	-1.8786	0.0129851	0.161055
CTSE	-1.87607	0.0151809	0.170035
UNC5C	-1.87141	3.26945e-06	0.00224093
GCOM1	-1.86684	2.35007e-05	0.00724848
LINC00867	-1.86035	0.00942437	0.140682
TCL1B	-1.84966	0.0283843	0.222354
AARD	-1.84768	2.22966e-05	0.00714504
KCNQ2	-1.84584	0.0154454	0.170904
AC114501.1	-1.84038	0.0130686	0.161591
ANKRD62	-1.8295	0.0325117	NA
CNNM1	-1.8217	0.000530569	0.044369
GATA5	-1.8161	0.00569052	0.116554
AP005264.3	-1.81049	0.0250082	NA
AC113146.1	-1.79791	0.00347742	NA
MIR548AA1	-1.7974	0.00580173	NA
ACBD7	-1.77722	1.4102e-08	5.42386e-05
GLDC	-1.77482	0.00091646	0.0545618
AC079075.1	-1.77411	0.00337225	0.0932366
RN7SL145P	-1.77002	0.00239907	NA
GPX2	-1.75229	1.61902e-05	0.00578974
PCDHGB4	-1.75145	3.0467e-05	0.00864108
AC009093.3	-1.74765	0.00833624	0.133748
AC233266.1	-1.74571	0.0415016	NA
CPB2	-1.73345	0.0045635	0.106692
AL592494.3	-1.72398	0.00246546	0.0827237
STUM	-1.72386	0.00153633	0.0698919
GPR88	-1.72111	1.0128e-05	0.00423574
FAM84A	-1.72095	4.67747e-06	0.00294939
AC016582.3	-1.70912	7.23476e-06	0.00388082
ENSG00000254608	-1.70748	0.00044616	0.0407656
CEACAM6	-1.70592	0.000783323	0.0515426
AL365356.1	-1.70314	0.0087807	NA
AC005183.1	-1.7001	0.00693738	NA
AC004801.5	-1.69656	0.00659664	0.121653
AC108515.1	-1.69516	0.0462197	0.278374
AC008663.2	-1.69353	5.8884e-05	0.0135886
AC016629.2	-1.68784	0.0308096	NA
SLC2A3P2	-1.68772	0.0110718	NA
FADS6	-1.68733	0.0154436	NA
SUMO4	-1.68141	0.00299874	0.0897984
SNORD19	-1.67783	0.000275069	0.0325106
NCAN	-1.67114	0.0168018	0.176763
AC087752.2	-1.67003	0.00427827	NA
GOLGA8UP	-1.66805	0.0214879	NA
AC007622.1	-1.65786	0.0177153	NA
SLC26A9	-1.65744	0.00773397	0.130352
TTLL6	-1.64904	0.000462264	0.0411783
AF178030.1	-1.64706	0.00675756	0.122334
IGFBPL1	-1.64515	0.00101292	0.0570003
AC024940.4	-1.64493	0.0128722	NA
AC011611.5	-1.64312	0.00300371	NA
CSMD3	-1.64171	0.0285118	0.222781
LRP4	-1.6354	1.29143e-05	0.00487624
CRISP3	-1.63514	0.000198657	0.0274204
CEACAMP5	-1.63321	0.00596489	0.117698
KCNH6	-1.62856	0.0155311	0.171423
AL137786.1	-1.62697	0.0176048	0.180623
KLK11	-1.60626	0.0249654	0.21057
REC114	-1.58781	0.0385777	NA
IBSP	-1.57699	0.000151775	0.0229757
NR5A1	-1.57208	0.042358	0.268089
MPPED2	-1.57022	3.0979e-05	0.00866987
MYO3B	-1.56777	0.000273007	0.0325106
LINC01152	-1.5662	0.0167109	0.176427
PRSS37	-1.56391	0.0229186	NA
TARDBPP2	-1.55352	0.0112146	NA
AC104564.2	-1.54608	0.0257706	NA
RPL7AP10	-1.54508	0.000245831	0.0303294
AC138969.2	-1.54177	0.0160601	0.173732
AC124856.1	-1.53966	0.0268893	NA
SHISA7	-1.53747	0.00207225	0.0771381
SDK2	-1.53518	0.00210408	0.0771381
CYP3A5	-1.53211	7.86749e-07	0.00088241
NCR3LG1	-1.53117	2.13535e-05	0.0070253
RNA5SP108	-1.52741	0.00829055	NA
SNORD88A	-1.52669	0.00706167	NA
AC104809.2	-1.52462	0.0187068	0.185526
DNAJC6	-1.5229	8.39201e-06	0.00406025
KCNMA1-AS1	-1.51853	0.0174179	0.179886
ENSG00000260614	-1.51316	0.0221219	0.199421
MIR4668	-1.5116	0.0422029	NA
AL357134.1	-1.50635	0.00698272	0.124114
AC034206.1	-1.50558	0.0232048	0.20391
AC044797.1	-1.50405	0.0232803	0.204282
ARMT1	-1.49955	2.85375e-07	0.000391202
MTND1P23	-1.49748	0.0336574	0.241564
ITGB5-AS1	-1.49565	0.0103224	NA
AL021395.1	-1.49403	0.00939705	0.140682
AC124312.2	-1.49395	0.00483109	0.1096
LINC01983	-1.48959	0.0151457	0.169967
AL592114.3	-1.48787	0.00333793	0.0931713
RIC3	-1.48765	0.000660547	0.0486537
AC087623.2	-1.48662	0.00113745	0.0607504
AL096869.2	-1.48228	0.0124038	NA
ERI3-IT1	-1.48087	0.00937456	NA
DLX2	-1.47719	0.0194109	0.187801
PABPC5	-1.47586	5.89322e-05	0.0135886
COL2A1	-1.47516	0.0244136	0.208406
RNU6-1153P	-1.4719	0.0440191	NA
IGSF11	-1.4628	0.00971724	0.141812
HCN4	-1.45674	0.0144264	0.166998
FRMPD4	1.45163	0.0321011	NA
C6orf222	1.45455	0.018263	NA
PENK	1.45462	0.00216585	0.0777969
AKR1B10	1.45912	0.00257243	0.0842958
AC022784.1	1.45945	0.0400808	NA
LCN6	1.46264	0.00825138	0.133598
OXT	1.46526	0.000187033	0.0270715
IGLV10-54	1.46553	0.00129036	0.0651118
SCGB3A1	1.47113	0.0127938	0.160702
WDR72	1.4714	0.0258412	0.213356
KRT18P13	1.47298	0.0443119	NA
PGM5P4	1.48298	0.0072968	NA
SLN	1.4836	0.00104523	0.0578317
C5orf38	1.48621	8.83823e-06	0.00419391
BPI	1.48774	7.89787e-05	0.0157853
KC877373.1	1.4891	0.042817	NA
FAM25A	1.48982	0.0498201	0.285953
AC011294.1	1.49029	0.0246202	0.208549
CYP4A22	1.49121	0.00262526	0.0844774
IGHV3-23	1.49996	0.00218899	0.0785076
AL157395.1	1.50366	0.000854128	0.0533592
HAS1	1.50785	4.18259e-05	0.0106397
AL355076.3	1.50808	0.0446961	NA
GJB1	1.5095	0.00804192	0.132537
HP	1.51115	0.00358273	0.0949558
IGHV3-62	1.51425	0.00571935	0.116554
CA4	1.51624	0.00796104	0.132104
LINC01659	1.51917	0.00363698	0.0954708
AC114550.3	1.54419	0.0237166	NA
AL160408.1	1.54607	0.00911973	0.138907
AP000344.1	1.54846	4.45631e-05	0.0112203
AL356310.1	1.55142	0.00412403	NA
IGHV3-48	1.55359	0.000613134	0.04687
NALCN-AS1	1.56183	0.0360282	0.249438
AC078789.1	1.56263	0.0157557	NA
AC092803.1	1.56534	0.0117107	0.153866
MIR210	1.57081	0.00662377	NA
KLK2	1.57786	0.000258841	0.0314626
VSTM2L	1.58303	0.00166128	0.0720423
LINC02475	1.58318	0.0475663	0.281665
PAX1	1.59008	0.0109842	0.150646
CXCL17	1.59027	0.000708595	0.04961
PPIAP66	1.59213	0.0387137	NA
HSPE1-MOB4	1.59243	0.0444163	NA
S100A9	1.59313	0.000602471	0.04687
AKR1D1	1.59414	0.00971848	0.141812
PRAMENP	1.59477	0.0361029	NA
AL158847.1	1.59513	0.00885726	0.136425
AC009041.2	1.59782	2.13635e-06	0.00164733
AC104461.1	1.60043	0.0322573	NA
LINC01287	1.60129	0.00337401	0.0932366
FAM153B	1.60262	0.00857205	NA
MYLPF	1.60583	9.82235e-06	0.00423574
HSPA8P14	1.60614	0.0187722	NA
C19orf81	1.60859	0.0018358	0.0744384
UTF1	1.61208	0.00611613	NA
H3.Y	1.61529	0.0279055	0.220413
TGM4	1.61975	0.0113136	0.152465
RPS10P2	1.62031	0.0214521	NA
IGFN1	1.62086	0.000318255	0.0347475
SNCB	1.62133	0.00194882	0.0760495
RNASEK-C17orf49	1.62319	0.0245376	NA
CDCP2	1.62427	0.0138145	NA
S100A8	1.62649	0.000204628	0.0276171
AC245884.6	1.62827	0.0349699	NA
AP005205.2	1.6438	0.00172666	NA
MUC20	1.64428	1.24044e-05	0.00478246
ATP13A4	1.64702	0.000340978	0.0362656
AC097375.1	1.65483	0.0291123	NA
RMST	1.65539	0.0061092	0.11884
GHRH	1.65588	0.0182281	0.183251
IGLJ3	1.66232	0.0352249	0.246504
ALLC	1.67214	0.00945186	NA
AL135978.1	1.67497	0.0414004	NA
LINC01344	1.67801	0.000123761	0.0205037
LCN10	1.67843	0.00121167	0.0627146
AC005699.1	1.67898	0.02845	NA
MYH1	1.68048	5.49582e-05	0.0135886
LINC02473	1.68676	0.00223965	0.0791739
CASC16	1.68818	0.000597985	0.0466939
Z98257.1	1.69245	0.000227626	0.0294067
LINC02428	1.69382	0.000588804	0.0462596
CLCN1	1.69713	6.3847e-06	0.00350144
MYOZ1	1.70139	2.55786e-06	0.00180329
HPX	1.70306	5.68527e-05	0.0135886
SLC2A14	1.70327	0.00590867	0.117578
MYH2	1.70806	0.000553436	0.0456724
ACADL	1.71212	0.000569188	0.0459973
DYNLT3P2	1.71225	0.0294339	NA
CSMD1	1.7172	0.000532248	0.044369
AL355607.2	1.71912	0.0197837	NA
PLA2G2A	1.71913	0.000732101	0.0500779
PLAC9P1	1.72062	0.0014328	0.0679021
ASS1P10	1.72283	0.00849497	0.134296
AC005150.1	1.7239	0.0400706	0.261088
MYOG	1.72464	0.0199939	0.190703
DKK1	1.72789	0.00063592	0.0479857
AC104031.1	1.73746	0.00319438	0.0924049
IGKV2OR22-4	1.73912	0.00312861	0.0915265
TBX22	1.74438	0.0275112	0.21935
SNPH	1.74519	1.0784e-05	0.00443492
ACE2	1.74674	3.35189e-05	0.00918978
AC005520.1	1.75387	0.0213091	NA
SBK2	1.75564	0.00934347	0.140579
AC025539.1	1.75608	0.012052	NA
TMEM88B	1.76994	0.0109743	0.150646
AF233439.1	1.77279	0.0319663	NA
RPS14P8	1.77521	0.00584656	0.117463
CXCL6	1.78089	0.00383241	0.0974739
AC005224.3	1.782	0.0407291	NA
CYP8B1	1.78446	0.000484342	0.0422301
MIR3125	1.78756	0.0195676	NA
RPS29P22	1.78913	0.0466857	NA
AL928742.1	1.79176	0.000235538	0.0301134
MUSTN1	1.79597	0.00197711	NA
AC002347.2	1.79675	0.0279975	NA
HABP2	1.80095	0.00475396	0.108917
AC114488.1	1.8015	0.0026485	0.0847622
LINC01468	1.80191	0.00661439	0.121708
AC010323.2	1.80669	0.0425341	NA
IGLC7	1.81932	0.000724526	0.0500775
LINC01133	1.82088	0.000276686	0.0325106
KRT8P49	1.82199	0.00731884	0.126643
CSF3	1.82425	0.0291264	NA
DLX2-AS1	1.82547	0.022432	0.200899
AP003064.2	1.82592	0.00140985	NA
LINC01768	1.82721	0.0277138	0.220034
RNU4-62P	1.83116	0.0064543	NA
APOD	1.83155	1.14569e-05	0.00455966
AC016575.1	1.83619	0.0491493	NA
MLNR	1.83961	0.00202376	0.0770622
AC051619.8	1.84078	0.048028	NA
CLLU1	1.84474	0.0233711	NA
CRIP1P2	1.85321	0.0417238	NA
RPH3A	1.86127	1.30428e-05	0.00487624
IGLV8-61	1.86175	0.000219837	0.0287072
AL391845.1	1.86272	0.0346938	NA
AC010420.1	1.86299	0.0373441	NA
ARX	1.86795	0.00483263	0.1096
RPL18P13	1.88377	0.0386673	NA
CCDC175	1.88659	0.0229962	NA
EEF1A1P32	1.88746	0.00302241	0.0902881
IL6STP1	1.89078	0.0128042	0.160702
AC099329.2	1.89691	9.47247e-06	0.00423574
IGKV1-13	1.89722	0.00819666	0.133407
UNC93B2	1.8977	0.0320247	0.235227
BCAR4	1.90003	0.00731414	0.126643
IGLV5-37	1.90858	0.000808619	0.0522321
LINC01208	1.91036	0.00693932	0.124098
MYH7	1.91792	0.00256623	0.0842958
C4BPA	1.91812	0.000805498	0.0521671
LINC01956	1.94513	0.00139894	0.0669896
MIR4300HG	1.95066	0.0106306	NA
AL445183.2	1.98658	0.00701153	0.124199
DSCR8	1.98827	0.000741077	0.0501576
WNT7A	1.99668	0.00277349	NA
AC091891.1	1.99965	0.0101633	0.145369
EPO	2.00014	0.00052533	0.044369
PLA2G4E	2.00514	0.00585069	NA
MUC6	2.00909	0.00941565	0.140682
LINC02268	2.02652	0.00610354	NA
LINC02169	2.02736	0.0426915	NA
LINC00200	2.03106	0.0339615	NA
ENSG00000263980	2.03131	0.0470819	NA
PYDC1	2.0396	0.00787801	0.131879
IGLV3-12	2.04367	0.00107811	0.0588609
SCGB2A2	2.04774	0.00138143	0.0668554
CACNA1S	2.05055	0.0099567	0.14401
LCN2	2.05982	1.69228e-06	0.0014399
KRT6C	2.06802	0.00168063	0.0724675
AL512347.1	2.06812	0.0322617	NA
ZNF648	2.06965	1.38768e-05	0.00511059
GRM7	2.07586	2.06156e-05	0.00696835
MAGEC1	2.08259	0.00308762	0.0910238
ZG16	2.08883	0.00208318	0.0771381
AC104966.1	2.09178	0.00495892	0.110534
BRINP3	2.09293	0.0065058	0.121653
SULT1C3	2.09561	0.0146947	0.168726
CFHR4	2.09632	0.0410593	NA
ACKR2	2.10295	2.27312e-08	6.36788e-05
CAV3	2.12	0.00253467	NA
CALML3	2.1263	1.4811e-05	0.00537444
LMOD2	2.1336	0.000735811	0.0500779
FGL1	2.13659	0.000613314	0.04687
ADGRD2	2.15636	0.0112074	0.152138
IGKV2-26	2.15932	0.000621703	0.0472016
CYCSP45	2.16075	0.00552588	NA
FMR1NB	2.16198	0.0219713	NA
MT1P3	2.17527	0.0246111	NA
MYBPC1	2.21075	9.69183e-05	0.0172047
AL354754.1	2.223	0.0224145	0.200827
CBX1P3	2.2409	0.000176877	0.0261344
C20orf141	2.24221	0.00859789	NA
AC007424.1	2.24267	0.0349467	NA
AKR1B15	2.28612	8.05855e-08	0.000165704
PRKAG3	2.2975	0.00478029	0.109089
LINC01105	2.30222	0.00793995	0.132104
IGKV2D-29	2.31489	2.49506e-06	0.00180329
DGAT2L6	2.31754	0.0178632	NA
CROCC2	2.34936	6.46695e-05	0.0144647
SULT1C2P1	2.3654	0.000945993	0.0553137
FGG	2.37782	0.00117743	0.0615532
FGA	2.38003	0.00683923	0.123302
CYP4F2	2.38536	0.000148761	0.0226586
HBQ1	2.38873	0.00705692	0.12465
ASS1P1	2.40121	0.00327197	0.0929067
IGHV3-13	2.40287	1.86693e-06	0.00148601
AL355796.1	2.41074	0.0202291	NA
FAR2P4	2.41677	0.000706709	0.04961
C8orf34-AS1	2.42105	0.000815967	0.052395
SYNPO2L	2.46193	0.000460504	0.0411783
LINC01502	2.46605	0.0174843	NA
MAGEA1	2.47698	0.00742791	0.127998
UGT2B10	2.4869	0.0101694	NA
AP003057.1	2.49084	0.00174612	0.0735284
ASS1P9	2.49447	0.0186676	NA
AL354719.2	2.50306	0.00027662	0.0325106
STRA8	2.50417	0.0100898	0.145
CITED1	2.51295	1.50909e-08	5.42386e-05
AC025062.2	2.53145	0.005648	NA
NAV3	2.54904	2.32263e-08	6.36788e-05
LINC01193	2.55295	0.0346591	NA
C2orf54	2.57654	9.34971e-07	0.000988263
AC060834.1	2.58681	0.00856717	0.134573
KRT8P22	2.60044	0.000560411	0.0458181
TNNT3	2.60123	1.53868e-08	5.42386e-05
CDSN	2.60171	0.000207505	0.0276376
GNMT	2.62971	3.62836e-12	8.95298e-08
CKM	2.63974	5.01709e-08	0.000123797
ASS1P11	2.64299	0.014418	NA
S100A7	2.66518	9.2639e-05	0.0171079
AC022730.4	2.68596	0.00432252	NA
AL772284.1	2.74286	0.0285538	NA
S100A7A	2.75421	0.000779379	0.0514203
IGHV3-49	2.77107	4.98596e-09	3.07572e-05
AL353705.3	2.81594	0.00363281	0.0954708
HSD17B2	2.8232	1.56628e-07	0.00022734
LINC02159	2.85294	1.4983e-05	NA
PNLIP	2.90432	0.044067	NA
CHRND	2.90957	0.0100378	NA
G2E3-AS1	2.9318	0.0205768	NA
AQP5	2.94077	6.04266e-08	0.000135548
AC011632.1	2.96555	7.9966e-05	0.0157853
AC087311.1	3.08028	0.00246993	0.0827237
CSRP3	3.11642	0.00381769	NA
LINC01574	3.12405	0.00102349	0.0571369
AL353803.2	3.1266	1.48802e-06	NA
LBP	3.1629	2.23422e-10	2.75647e-06
LINC02315	3.16755	0.0207737	0.19383
AC025154.2	3.20093	6.3856e-06	0.00350144
RAD21L1	3.25452	0.00340866	0.0933684
LIPF	3.30012	0.00115926	0.0613816
XIRP2	3.30587	0.00871005	NA
PSG4	3.35371	0.000285379	0.0329052
DCAF4L2	3.41321	0.0258652	NA
LINC01419	3.52223	0.0141645	0.166048
AL136537.2	3.98118	0.0399272	0.260981
SLC9A3P2	3.98705	0.000327443	NA
LINC01194	4.17613	0.00928054	0.139895
AC097625.1	4.29249	0.0170146	0.177763
AC069228.1	4.69294	4.15119e-06	0.00276839
MYF6	5.13919	6.80487e-05	0.0146009
