# Supplementary material for: TP53 somatic mutations in Asian breast cancer are associated with subtype-specific effects
Source: Breast Cancer Res. 2023 Apr 26;25:48. doi: 10.1186/s13058-023-01635-2 (PMC10134541; doi:10.1186/s13058-023-01635-2)
Supplement: Supplementary file 3 — Additional file 3: Table S3. GSEA hallmark pathway analysis across PAM50 subtypes. The table indicates the upregulated and downregulated Hallmark pathways in each subtype. [file 13058_2023_1635_MOESM3_ESM.xlsx]

## Sheet: Sheet1
Subtype	Regulation	Hallmark Pathway	NES	FDR	p-val
Basal	Up-regulated	HALLMARK_UNFOLDED_PROTEIN_RESPONSE	1.86325	0.0513101	0.004
Basal	Up-regulated	HALLMARK_MYC_TARGETS_V2	1.76752	0.0408998	0.006
Basal	Up-regulated	HALLMARK_MYC_TARGETS_V1	1.84745	0.0197452	0.006
Basal	Up-regulated	HALLMARK_E2F_TARGETS	1.86001	0.025655	0.01
Basal	Up-regulated	HALLMARK_UV_RESPONSE_UP	1.57034	0.103534	0.016
Basal	Up-regulated	HALLMARK_GLYCOLYSIS	1.68152	0.0515273	0.016
Basal	Up-regulated	HALLMARK_MTORC1_SIGNALING	1.71322	0.0443875	0.025
Basal	Up-regulated	HALLMARK_HYPOXIA	1.54621	0.106148	0.027
Basal	Up-regulated	HALLMARK_G2M_CHECKPOINT	1.72419	0.048239	0.03
Basal	Down-regulated	HALLMARK_PANCREAS_BETA_CELLS	-1.45785	1	0.046
Her2	Up-regulated	HALLMARK_MTORC1_SIGNALING	1.67991	0.506515	0.011
Her2	Up-regulated	HALLMARK_GLYCOLYSIS	1.65665	0.311549	0.013
Luminal A	Up-regulated	HALLMARK_CHOLESTEROL_HOMEOSTASIS	1.71289	0.0817896	0.003
Luminal A	Up-regulated	HALLMARK_IL2_STAT5_SIGNALING	1.69269	0.0796514	0.003
Luminal A	Up-regulated	HALLMARK_INFLAMMATORY_RESPONSE	1.81702	0.142476	0.005
Luminal A	Up-regulated	HALLMARK_COMPLEMENT	1.80519	0.0791038	0.005
Luminal A	Up-regulated	HALLMARK_INTERFERON_GAMMA_RESPONSE	1.80332	0.0527359	0.014
Luminal A	Up-regulated	HALLMARK_KRAS_SIGNALING_UP	1.67655	0.0681012	0.014
Luminal A	Up-regulated	HALLMARK_PI3K_AKT_MTOR_SIGNALING	1.58151	0.0890477	0.018
Luminal A	Up-regulated	HALLMARK_IL6_JAK_STAT3_SIGNALING	1.67354	0.0622231	0.024
Luminal A	Up-regulated	HALLMARK_MTORC1_SIGNALING	1.63913	0.0772158	0.028
Luminal A	Up-regulated	HALLMARK_TNFA_SIGNALING_VIA_NFKB	1.59458	0.0882781	0.03
Luminal A	Up-regulated	HALLMARK_HYPOXIA	1.41905	0.153856	0.033
Luminal A	Up-regulated	HALLMARK_ALLOGRAFT_REJECTION	1.73258	0.0871544	0.033
Luminal A	Up-regulated	HALLMARK_UV_RESPONSE_UP	1.46231	0.137996	0.037
Luminal A	Up-regulated	HALLMARK_EPITHELIAL_MESENCHYMAL_TRANSITION	1.69155	0.0684443	0.038
Luminal A	Up-regulated	HALLMARK_APICAL_JUNCTION	1.48942	0.126309	0.05
Luminal B	Up-regulated	HALLMARK_OXIDATIVE_PHOSPHORYLATION	2.01162	0.00657692	0
Luminal B	Up-regulated	HALLMARK_MYC_TARGETS_V1	1.9487	0.00625299	0
Luminal B	Up-regulated	HALLMARK_MYC_TARGETS_V2	1.91315	0.00840126	0
Luminal B	Up-regulated	HALLMARK_FATTY_ACID_METABOLISM	1.79362	0.0243646	0
Luminal B	Up-regulated	HALLMARK_MTORC1_SIGNALING	1.89594	0.00747543	0.004
Luminal B	Up-regulated	HALLMARK_UNFOLDED_PROTEIN_RESPONSE	1.74193	0.0364805	0.011
Luminal B	Up-regulated	HALLMARK_GLYCOLYSIS	1.54309	0.0966644	0.022
Luminal B	Up-regulated	HALLMARK_ADIPOGENESIS	1.62229	0.0619578	0.025
Luminal B	Up-regulated	HALLMARK_DNA_REPAIR	1.65707	0.060392	0.032
Luminal B	Up-regulated	HALLMARK_UV_RESPONSE_UP	1.45693	0.132583	0.042
Luminal B	Up-regulated	HALLMARK_PEROXISOME	1.41667	0.149268	0.049
Luminal B	Down-regulated	HALLMARK_NOTCH_SIGNALING	-1.84329	0.0426624	0.004
Luminal B	Down-regulated	HALLMARK_WNT_BETA_CATENIN_SIGNALING	-1.58711	0.301809	0.039
